# Supplementary material for: Genome-Wide Analysis of DNA Methylation During Ovule Development of Female-Sterile Rice fsv1
Source: G3 (Bethesda). 2017 Sep 6;7(11):3621–35. doi: 10.1534/g3.117.300243 (PMC5677159; doi:10.1534/g3.117.300243)
Supplement: Supplementary file 6 [file 3621TableS1.xlsx]

## Sheet: Sheet1
Table S1 Primers for bisulfite sequencing.
Primer name	Primer sequence (5'-3')
	Forward primer	Reverse primer
LOC_Os12g41890	TGTTATATATGTTTGATAGGTGGG	TCTTACACCCCTACCTTAAAAAAC
LOC_Os06g47350	GTGAGGATGAGGAYAGTTTTGG	AACATTTCCTCCAAAAAAAACC
LOC_Os09g38080	TGAAGTTTGGAATGGATTTGAT	AACCACCCCTCCCTCTATC
LOC_Os01g17130	YTGTGTTTTTATTATTAAAGAAAAGG	CTRCTCCCTCCTAAAATACCAC
LOC_Os10g34490	AGATGTTTAAGGYGTTTATGTY	TTTTCAAAATACCCARATTACC
LOC_Os12g08300	TTTTAAGGTTTTYTGGATGGTT	AAAACCCACCTCCTCTCTATC
LOC_Os11g32260	GAAATTGTTTTTGTTTTAGATGG	AAATTTCAACTATCCTTACCCA
LOC_Os12g31180	ATGTTTAAGAAAAAATTGGTTG	TCCCACCATTTAAATAAAATAA
LOC_Os05g16680	ATGTTTAAGAAAAAATTGGTTG	TCCCACCATTTAAATAAAATAA
LOC_Os08g30660	TATTTTAGGGGTAGAAGGTGAGAG	CCTTTACCATTACCACAACAAA
