# Supplementary material for: Genome-Wide Analysis of DNA Methylation During Ovule Development of Female-Sterile Rice fsv1
Source: G3 (Bethesda). 2017 Sep 6;7(11):3621–35. doi: 10.1534/g3.117.300243 (PMC5677159; doi:10.1534/g3.117.300243)
Supplement: Supplementary file 7 [file 3621TableS2.xlsx]

## Sheet: Sheet1
Table S2 All 3471 DMRs between Gui99 and fsv1.(NA indicates Not Annotation, Inf means that one of the samples has a methylation ratio of zero)
Promoter Region
Locus ID	Location	Promoter_Info1	Promoter_Info2	CGI_Info1	CGI_Info2	FDR	log2fold_change	Methylation level	Annotation
LOC_Os01g01200	promoter	ICP	Distal	NA	NA	0.000704946	-1.01436	hypomethylation	NA
LOC_Os01g02250	promoter	ICP	Distal	NA	NA	6.18097e-05	2.24793	hypermethylation	NB-ARC domain-containing disease resistance protein
LOC_Os01g02310	promoter	ICP	Distal	NA	NA	6.30476e-12	-5.02237	hypomethylation	PR5-like receptor kinase
LOC_Os01g04324	promoter	HCP	Intermediate	NA	NA	0.000182424	-4.45943	hypomethylation	NA
LOC_Os01g04560	promoter	HCP	Distal	CGI shore	intergenic	1.11529e-06	-1.35755	hypomethylation	Protein kinase superfamily protein
LOC_Os01g04560	promoter	HCP	Distal	CGI	intergenic	1.11529e-06	-1.35755	hypomethylation	Protein kinase superfamily protein
LOC_Os01g04800	promoter	HCP	Distal	NA	NA	8.60242e-05	4.45943	hypermethylation	AP2/B3 transcription factor family protein
LOC_Os01g05400	promoter	ICP	Intermediate	CGI shore	promoter	0.000188079	-3.16993	hypomethylation	Nucleotide-diphospho-sugar transferases superfamily protein
LOC_Os01g05400	promoter	ICP	Intermediate	CGI	promoter	0.000188079	-3.16993	hypomethylation	Nucleotide-diphospho-sugar transferases superfamily protein
LOC_Os01g06510	promoter	ICP	Proximal	NA	NA	0.0007673	-2.32193	hypomethylation	Arginyl-tRNA synthetase, class Ic
LOC_Os01g08790	promoter	HCP	Distal	NA	NA	0.000608662	-1.22882	hypomethylation	nuclear factor Y, subunit C13
LOC_Os01g10430	promoter	HCP	Distal	NA	NA	3.02046e-06	-1.18536	hypomethylation	Protein kinase superfamily protein
LOC_Os01g10820	promoter	HCP	Intermediate	NA	NA	6.16544e-05	1.66742	hypermethylation	Ribosomal L5P family protein
LOC_Os01g11054	promoter	HCP	Intermediate	CGI	intragenic	9.46878e-08	3.80735	hypermethylation	phosphoenolpyruvate carboxylase 1
LOC_Os01g11054	promoter	HCP	Intermediate	CGI	promoter	9.46878e-08	3.80735	hypermethylation	phosphoenolpyruvate carboxylase 1
LOC_Os01g13040	promoter	HCP	Distal	NA	NA	0.000256126	-2.11548	hypomethylation	NA
LOC_Os01g13700	promoter	ICP	Distal	CGI shore	transcript	0.000131413	2.078	hypermethylation	Nucleic acid-binding, OB-fold-like protein
LOC_Os01g13700	promoter	ICP	Distal	CGI shore	intergenic	0.000131413	2.078	hypermethylation	Nucleic acid-binding, OB-fold-like protein
LOC_Os01g13760	promoter	HCP	Intermediate	NA	NA	8.69487e-15	-2.16993	hypomethylation	DNAJ heat shock family protein
LOC_Os01g15520	promoter	HCP	Intermediate	NA	NA	1.77384e-06	1.28204	hypermethylation	NA
LOC_Os01g17190	promoter	HCP	Intermediate	NA	NA	9.08446e-06	4.75489	hypermethylation	calmodulin 5
LOC_Os01g17320	promoter	HCP	Intermediate	NA	NA	1.36097e-08	5.35755	hypermethylation	PENTATRICOPEPTIDE REPEAT 596
LOC_Os01g18660	promoter	ICP	Intermediate	NA	NA	0.000244613	-1	hypomethylation	Pyridoxal phosphate (PLP)-dependent transferases superfamily protein
LOC_Os01g19290	promoter	HCP	Intermediate	NA	NA	0.000285373	-1.08746	hypomethylation	nodulin MtN21 /EamA-like transporter family protein
LOC_Os01g19630	promoter	HCP	Intermediate	NA	NA	8.42462e-05	1.01381	hypermethylation	NA
LOC_Os01g20150	promoter	HCP	Distal	NA	NA	1.24324e-09	-1.76783	hypomethylation	NA
LOC_Os01g20900	promoter	ICP	Proximal	NA	NA	0.000341785	-1.93289	hypomethylation	Protein kinase superfamily protein
LOC_Os01g21610	promoter	HCP	Intermediate	NA	NA	3.37973e-05	1.96963	hypermethylation	ABC transporter 1
LOC_Os01g24560	promoter	ICP	Intermediate	NA	NA	0.00042096	-4.32193	hypomethylation	Granulin repeat cysteine protease family protein
LOC_Os01g26080	promoter	HCP	Intermediate	NA	NA	7.12223e-08	-3.9386	hypomethylation	NA
LOC_Os01g26080	promoter	HCP	Proximal	NA	NA	2.36748e-08	-2.10434	hypomethylation	NA
LOC_Os01g27630	promoter	ICP	Proximal	NA	NA	0.000495945	2.64386	hypermethylation	Glutathione S-transferase family protein
LOC_Os01g28134	promoter	ICP	Proximal	NA	NA	7.33028e-05	-2.76553	hypomethylation	NA
LOC_Os01g29780	promoter	HCP	Proximal	NA	NA	9.72102e-07	3.62449	hypermethylation	NA
LOC_Os01g32364	promoter	ICP	Distal	NA	NA	0.000942475	1.14202	hypermethylation	B-S glucosidase 44
LOC_Os01g36270	promoter	HCP	Distal	NA	NA	1.78458e-06	-5.04439	hypomethylation	SGNH hydrolase-type esterase superfamily protein
LOC_Os01g37280	promoter	HCP	Proximal	NA	NA	0.000321303	2.19265	hypermethylation	NA
LOC_Os01g37580	promoter	HCP	Proximal	NA	NA	1.91276e-06	-1.95936	hypomethylation	Nucleic acid-binding, OB-fold-like protein
LOC_Os01g39464	promoter	HCP	Proximal	NA	NA	4.85134e-05	-1.02076	hypomethylation	NA
LOC_Os01g40970	promoter	HCP	Distal	NA	NA	3.32447e-05	1.37084	hypermethylation	ovate family protein 14
LOC_Os01g41400	promoter	ICP	Distal	NA	NA	6.74263e-11	-2.6009	hypomethylation	Transmembrane amino acid transporter family protein
LOC_Os01g41420	promoter	ICP	Proximal	NA	NA	0.000921527	-1.34577	hypomethylation	Transmembrane amino acid transporter family protein
LOC_Os01g41710	promoter	HCP	Distal	NA	NA	0.000273014	1.07039	hypermethylation	photosystem II light harvesting complex gene B1B2
LOC_Os01g43360	promoter	HCP	Distal	NA	NA	1.83699e-07	2.32193	hypermethylation	myosin heavy chain-related
LOC_Os01g47310	promoter	HCP	Intermediate	NA	NA	2.38231e-05	-1.36923	hypomethylation	NA
LOC_Os01g47310	promoter	HCP	Proximal	NA	NA	2.00198e-06	-3.10434	hypomethylation	NA
LOC_Os01g47380	promoter	ICP	Intermediate	NA	NA	1.94363e-06	3	hypermethylation	NA
LOC_Os01g47500	promoter	HCP	Proximal	NA	NA	3.00724e-05	-1.38827	hypomethylation	NA
LOC_Os01g48080	promoter	HCP	Distal	NA	NA	1.75531e-07	-1.21378	hypomethylation	NA
LOC_Os01g48110	promoter	HCP	Distal	NA	NA	0.000460257	1.73697	hypermethylation	NA
LOC_Os01g48610	promoter	HCP	Intermediate	NA	NA	0.000230025	-1.66742	hypomethylation	Protein of unknown function (DUF2921)
LOC_Os01g49920	promoter	ICP	Intermediate	NA	NA	4.4236e-05	3.70044	hypermethylation	Leucine-rich repeat protein kinase family protein
LOC_Os01g50010	promoter	HCP	Distal	NA	NA	5.50241e-05	4.52356	hypermethylation	ENTH/ANTH/VHS superfamily protein
LOC_Os01g50770	promoter	ICP	Intermediate	NA	NA	0.000598123	1.65711	hypermethylation	Clathrin adaptor complexes medium subunit family protein
LOC_Os01g50900	promoter	HCP	Intermediate	NA	NA	0.000182424	-4.45943	hypomethylation	RmlC-like cupins superfamily protein
LOC_Os01g51110	promoter	HCP	Intermediate	NA	NA	5.90619e-08	1.66297	hypermethylation	NA
LOC_Os01g51120	promoter	ICP	Intermediate	NA	NA	1.52513e-09	-1.49643	hypomethylation	Vesicle transport v-SNARE family protein
LOC_Os01g52500	promoter	HCP	Intermediate	NA	NA	3.06165e-05	1.46467	hypermethylation	NADP-malic enzyme 3
LOC_Os01g52610	promoter	ICP	Distal	NA	NA	3.25976e-07	-1.55873	hypomethylation	Uncharacterised protein family (UPF0497)
LOC_Os01g52690	promoter	HCP	Intermediate	NA	NA	9.54346e-12	-5	hypomethylation	protodermal factor 1
LOC_Os01g52960	promoter	HCP	Distal	NA	NA	0.000321303	2.19265	hypermethylation	Proteinase inhibitor, propeptide
LOC_Os01g53370	promoter	ICP	Intermediate	NA	NA	1.40899e-05	-1.5025	hypomethylation	UDP-glucosyl transferase 88A1
LOC_Os01g54910	promoter	HCP	Intermediate	NA	NA	0.00095186	-1.82597	hypomethylation	elongation factor family protein
LOC_Os01g55020	promoter	HCP	Intermediate	NA	NA	0.000158574	1.67807	hypermethylation	nuclear fusion defective 6
LOC_Os01g55020	promoter	HCP	Intermediate	NA	NA	0.000252014	1.55639	hypermethylation	NA
LOC_Os01g55520	promoter	ICP	Distal	CGI	intergenic	1.76129e-06	1.08746	hypermethylation	RHO guanyl-nucleotide exchange factor 11
LOC_Os01g56430	promoter	ICP	Intermediate	NA	NA	8.10617e-05	3.16993	hypermethylation	Ctr copper transporter family
LOC_Os01g56910	promoter	HCP	Intermediate	NA	NA	0.000758161	1.10852	hypermethylation	Vps51/Vps67 family (components of vesicular transport) protein
LOC_Os01g57735	promoter	HCP	Proximal	NA	NA	6.52461e-05	-3	hypomethylation	NA
LOC_Os01g59540	promoter	ICP	Distal	NA	NA	0.000540525	-3.45943	hypomethylation	NA
LOC_Os01g59850	promoter	HCP	Intermediate	NA	NA	5.33019e-05	-1.50901	hypomethylation	ARF GAP-like zinc finger-containing protein ZIGA4
LOC_Os01g62010	promoter	ICP	Distal	NA	NA	2.81652e-05	-2.32193	hypomethylation	alpha/beta-Hydrolases superfamily protein
LOC_Os01g62740	promoter	ICP	Distal	NA	NA	1.43367e-06	-2.45943	hypomethylation	NA
LOC_Os01g63030	promoter	HCP	Intermediate	NA	NA	0.000356732	-2	hypomethylation	FAR1-related sequence 5
LOC_Os01g63444	promoter	HCP	Proximal	NA	NA	3.25976e-07	-5.20945	hypomethylation	NA
LOC_Os01g63444	promoter	HCP	Proximal	NA	NA	1.17979e-06	-5.08746	hypomethylation	NA
LOC_Os01g64170	promoter	ICP	Distal	NA	NA	0.000321303	2.19265	hypermethylation	Glycosyl hydrolase superfamily protein
LOC_Os01g65550	promoter	ICP	Intermediate	NA	NA	0.00095186	-1.82597	hypomethylation	RNA-binding (RRM/RBD/RNP motifs) family protein
LOC_Os01g66020	promoter	HCP	Distal	NA	NA	0.000392782	-1.04182	hypomethylation	Protein kinase superfamily protein
LOC_Os01g67420	promoter	HCP	Intermediate	NA	NA	1.37673e-05	3.36923	hypermethylation	lipase class 3 family protein
LOC_Os01g67835	promoter	ICP	Distal	NA	NA	4.3808e-10	-4.27302	hypomethylation	NA
LOC_Os01g69820	promoter	HCP	Distal	NA	NA	0.00016423	-1.6939	hypomethylation	NA
LOC_Os01g70280	promoter	ICP	Distal	NA	NA	8.86906e-08	5.20945	hypermethylation	NA
LOC_Os01g71330	promoter	HCP	Distal	NA	NA	3.01846e-05	1.60881	hypermethylation	high chlorophyll fluorescence 153
LOC_Os01g71410	promoter	HCP	Distal	NA	NA	0.000123217	1.14439	hypermethylation	beta-1,3-glucanase 1
LOC_Os01g72410	promoter	HCP	Distal	NA	NA	1.53078e-06	2.3505	hypermethylation	Leucine-rich repeat (LRR) family protein
LOC_Os01g72720	promoter	ICP	Proximal	NA	NA	5.69394e-09	-4.11548	hypomethylation	NA
LOC_Os01g73720	promoter	HCP	Proximal	NA	NA	1.78458e-06	-5.04439	hypomethylation	late embryogenesis abundant protein-related / LEA protein-related
LOC_Os01g74510	promoter	ICP	Distal	NA	NA	0.000736216	1.75002	hypermethylation	Kinase interacting (KIP1-like) family protein
LOC_Os01g04050	promoter	ICP	Distal	NA	NA	4.56478e-05	1.27753	hypermethylation	NA
LOC_Os01g04500	promoter	HCP	Distal	NA	NA	1.3564e-10	-3.72247	hypomethylation	NA
LOC_Os01g04699	promoter	HCP	Intermediate	NA	NA	0.000188079	-3.16993	hypomethylation	NA
LOC_Os01g05010	promoter	HCP	Distal	NA	NA	0.000735557	1.3356	hypermethylation	Mitochondrial glycoprotein family protein
LOC_Os01g05470	promoter	HCP	Distal	NA	NA	0.000125292	3.11548	hypermethylation	XH/XS domain-containing protein
LOC_Os01g07376	promoter	ICP	Proximal	NA	NA	9.54065e-06	-4.85798	hypomethylation	thioredoxin H-type 9
LOC_Os01g08150	promoter	HCP	Proximal	NA	NA	1.17979e-06	-5.08746	hypomethylation	NA
LOC_Os01g08270	promoter	ICP	Intermediate	NA	NA	7.69358e-11	-4.36923	hypomethylation	Pyridoxal phosphate (PLP)-dependent transferases superfamily protein
LOC_Os01g08710	promoter	HCP	Intermediate	NA	NA	7.45578e-08	4.32193	hypermethylation	WRKY DNA-binding protein 13
LOC_Os01g08710	promoter	HCP	Intermediate	NA	NA	2.41763e-07	3.73697	hypermethylation	WRKY DNA-binding protein 13
LOC_Os01g10370	promoter	HCP	Intermediate	NA	NA	0.000679613	-1.08153	hypomethylation	Integrase-type DNA-binding superfamily protein
LOC_Os01g10890	promoter	ICP	Proximal	CGI shore	promoter	0.000388279	-1.41504	hypomethylation	CBL-interacting protein kinase 20
LOC_Os01g11360	promoter	HCP	Intermediate	NA	NA	0.000215755	2.23704	hypermethylation	NA
LOC_Os01g13024	promoter	HCP	Proximal	NA	NA	4.85465e-07	4.16993	hypermethylation	NA
LOC_Os01g16590	promoter	HCP	Intermediate	NA	NA	2.84498e-07	1.61775	hypermethylation	NA
LOC_Os01g16660	promoter	ICP	Proximal	NA	NA	0.000232287	-1.90689	hypomethylation	FAR1-related sequence 5
LOC_Os01g16960	promoter	HCP	Intermediate	NA	NA	4.52531e-06	-3.03562	hypomethylation	Pyruvate kinase family protein
LOC_Os01g18460	promoter	ICP	Distal	NA	NA	2.02352e-06	1.23983	hypermethylation	NA
LOC_Os01g19529	promoter	HCP	Proximal	NA	NA	0.000963418	-1.41504	hypomethylation	Tetratricopeptide repeat (TPR)-like superfamily protein
LOC_Os01g20190	promoter	HCP	Proximal	NA	NA	1.23321e-10	-1.4517	hypomethylation	NA
LOC_Os01g24530	promoter	ICP	Intermediate	NA	NA	2.68315e-11	-2.2578	hypomethylation	NA
LOC_Os01g27570	promoter	HCP	Proximal	NA	NA	0.000725854	-1.02975	hypomethylation	NA
LOC_Os01g33142	promoter	HCP	Intermediate	NA	NA	0.00068977	-1.10188	hypomethylation	NA
LOC_Os01g33615	promoter	HCP	Proximal	NA	NA	0.000130704	-1.078	hypomethylation	NA
LOC_Os01g33630	promoter	ICP	Proximal	NA	NA	2.15846e-07	-1.51281	hypomethylation	NA
LOC_Os01g37600	promoter	HCP	Distal	NA	NA	3.81845e-05	1.2115	hypermethylation	Agenet domain-containing protein
LOC_Os01g38780	promoter	HCP	Distal	NA	NA	1.47531e-06	2.6845	hypermethylation	zinc ion binding;nucleic acid binding
LOC_Os01g38790	promoter	ICP	Proximal	NA	NA	0.000718899	1.39593	hypermethylation	NA
LOC_Os01g41030	promoter	HCP	Proximal	NA	NA	1.41672e-15	-4.85798	hypomethylation	Ribosomal protein L25/Gln-tRNA synthetase, anti-codon-binding domain
LOC_Os01g41140	promoter	HCP	Intermediate	CGI	promoter	1.75752e-05	-1.95109	hypomethylation	NA
LOC_Os01g42909	promoter	HCP	Intermediate	NA	NA	0.000708573	-1.926	hypomethylation	NA
LOC_Os01g43430	promoter	HCP	Proximal	NA	NA	4.49454e-06	1.08179	hypermethylation	NA
LOC_Os01g43460	promoter	ICP	Intermediate	NA	NA	2.90125e-06	-2.5025	hypomethylation	SLAC1 homologue 3
LOC_Os01g44320	promoter	HCP	Proximal	NA	NA	3.05937e-07	1.36815	hypermethylation	HD-ZIP IV family of homeobox-leucine zipper protein with lipid-binding START domain
LOC_Os01g45020	promoter	HCP	Proximal	NA	NA	1.47297e-10	4.22239	hypermethylation	Lipin family protein
LOC_Os01g48060	promoter	HCP	Intermediate	NA	NA	0.00042096	-4.32193	hypomethylation	Transcriptional factor B3 family protein / auxin-responsive factor AUX/IAA-related
LOC_Os01g49120	promoter	HCP	Distal	NA	NA	4.3808e-10	-4.27302	hypomethylation	MATE efflux family protein
LOC_Os01g49380	promoter	HCP	Proximal	NA	NA	7.12223e-08	-3.9386	hypomethylation	alpha/beta-Hydrolases superfamily protein
LOC_Os01g50420	promoter	HCP	Intermediate	NA	NA	0.000540525	-3.45943	hypomethylation	mitogen-activated protein kinase kinase kinase 17
LOC_Os01g50800	promoter	HCP	Proximal	NA	NA	2.9432e-11	-3.26679	hypomethylation	NA
LOC_Os01g51780	promoter	ICP	Distal	NA	NA	3.04901e-06	1.54889	hypermethylation	Auxin efflux carrier family protein
LOC_Os01g52200	promoter	HCP	Distal	NA	NA	9.54065e-06	-2.16993	hypomethylation	Mitochondrial ATP synthase subunit G protein
LOC_Os01g52800	promoter	HCP	Intermediate	NA	NA	7.33028e-05	-2.76553	hypomethylation	cytochrome P450, family 72, subfamily A, polypeptide 8
LOC_Os01g54100	promoter	HCP	Intermediate	NA	NA	0.000116074	-2.54432	hypomethylation	Protein kinase family protein
LOC_Os01g54100	promoter	HCP	Intermediate	NA	NA	0.000179154	-2.24793	hypomethylation	Protein kinase family protein
LOC_Os01g54630	promoter	HCP	Intermediate	NA	NA	1.96436e-05	-3.90689	hypomethylation	receptor like protein 51
LOC_Os01g54930	promoter	HCP	Distal	NA	NA	1.39804e-05	4.70044	hypermethylation	vascular plant one zinc finger protein
LOC_Os01g55010	promoter	HCP	Intermediate	NA	NA	0.000108473	3.58496	hypermethylation	NA
LOC_Os01g56390	promoter	HCP	Distal	NA	NA	0.000963418	-4.16993	hypomethylation	F-box family protein
LOC_Os01g56400	promoter	HCP	Distal	NA	NA	3.76391e-05	2.9542	hypermethylation	ABC transporter family protein
LOC_Os01g56980	promoter	ICP	Intermediate	NA	NA	5.33019e-05	-1.70627	hypomethylation	Phosphoglycerate mutase-like family protein
LOC_Os01g57170	promoter	ICP	Intermediate	NA	NA	0.000255348	1.11247	hypermethylation	NA
LOC_Os01g57690	promoter	HCP	Distal	NA	NA	0.000298802	1.11548	hypermethylation	uclacyanin 1
LOC_Os01g57946	promoter	ICP	Intermediate	NA	NA	8.36373e-05	-3.27302	hypomethylation	RNA polymerase subunit alpha
LOC_Os01g58410	promoter	HCP	Distal	NA	NA	7.89566e-05	1.61143	hypermethylation	NA
LOC_Os01g58800	promoter	HCP	Distal	NA	NA	4.81522e-07	-2.08246	hypomethylation	NA
LOC_Os01g59640	promoter	HCP	Intermediate	NA	NA	0.000158574	1.67807	hypermethylation	NAC domain containing protein 47
LOC_Os01g59740	promoter	HCP	Distal	NA	NA	8.47058e-05	-2.1375	hypomethylation	Protein of unknown function (DUF3411)
LOC_Os01g60630	promoter	HCP	Proximal	CGI	transcript	4.10223e-05	-1.24616	hypomethylation	NA
LOC_Os01g60630	promoter	HCP	Proximal	CGI shore	transcript	4.10223e-05	-1.24616	hypomethylation	NA
LOC_Os01g60630	promoter	HCP	Proximal	CGI	intragenic	4.10223e-05	-1.24616	hypomethylation	NA
LOC_Os01g60630	promoter	HCP	Proximal	CGI shore	intragenic	4.10223e-05	-1.24616	hypomethylation	NA
LOC_Os01g60630	promoter	HCP	Proximal	CGI	promoter	4.10223e-05	-1.24616	hypomethylation	NA
LOC_Os01g60630	promoter	HCP	Proximal	CGI shore	promoter	4.10223e-05	-1.24616	hypomethylation	NA
LOC_Os01g60710	promoter	HCP	Intermediate	NA	NA	8.03851e-05	-1.08746	hypomethylation	NA
LOC_Os01g61390	promoter	HCP	Distal	NA	NA	0.000618466	-1.19794	hypomethylation	YELLOW STRIPE like 7
LOC_Os01g62360	promoter	HCP	Intermediate	NA	NA	0.000308607	1.5025	hypermethylation	NA
LOC_Os01g63740	promoter	HCP	Distal	NA	NA	1.02919e-08	1.00679	hypermethylation	NA
LOC_Os01g64140	promoter	HCP	Proximal	NA	NA	0.000535146	4.16993	hypermethylation	glycosyl hydrolase 9B8
LOC_Os01g64870	promoter	HCP	Distal	NA	NA	4.59594e-07	-4.2854	hypomethylation	Plant protein of unknown function (DUF639)
LOC_Os01g64880	promoter	HCP	Intermediate	NA	NA	1.07971e-06	-4.20945	hypomethylation	heavy metal atpase 3
LOC_Os01g67290	promoter	HCP	Intermediate	NA	NA	9.43763e-05	2.63227	hypermethylation	ARM repeat superfamily protein
LOC_Os01g68490	promoter	HCP	Intermediate	NA	NA	2.48653e-06	1.66626	hypermethylation	Tetratricopeptide repeat (TPR)-like superfamily protein
LOC_Os01g73950	promoter	HCP	Distal	NA	NA	2.16054e-08	2.60881	hypermethylation	Pentatricopeptide repeat (PPR) superfamily protein
LOC_Os10g01710	promoter	ICP	Intermediate	NA	NA	0.000906893	-1.1304	hypomethylation	NA
LOC_Os10g01730	promoter	HCP	Intermediate	NA	NA	1.27025e-05	1.38565	hypermethylation	NA
LOC_Os10g02284	promoter	HCP	Distal	NA	NA	1.16601e-07	1.926	hypermethylation	wall-associated kinase 2
LOC_Os10g03290	promoter	ICP	Distal	NA	NA	0.000942782	1	hypermethylation	cytochrome P450, family 94, subfamily D, polypeptide 2
LOC_Os10g03630	promoter	ICP	Distal	NA	NA	4.61116e-07	-1.39232	hypomethylation	NA
LOC_Os10g04610	promoter	HCP	Intermediate	NA	NA	6.24074e-10	-1.79055	hypomethylation	NA
LOC_Os10g05940	promoter	HCP	Distal	NA	NA	4.03786e-05	-2.12553	hypomethylation	NA
LOC_Os10g09750	promoter	ICP	Proximal	NA	NA	5.57871e-05	-1.13006	hypomethylation	NA
LOC_Os10g09890	promoter	HCP	Intermediate	NA	NA	3.86963e-05	-1.29956	hypomethylation	NA
LOC_Os10g10880	promoter	HCP	Intermediate	NA	NA	0.000735557	1.3356	hypermethylation	NA
LOC_Os10g12220	promoter	ICP	Proximal	NA	NA	1.46199e-08	-4.55459	hypomethylation	NA
LOC_Os10g12640	promoter	HCP	Distal	NA	NA	0.000190504	-1.76553	hypomethylation	NA
LOC_Os10g15164	promoter	HCP	Intermediate	NA	NA	1.17979e-06	-2.80735	hypomethylation	NA
LOC_Os10g16440	promoter	HCP	Proximal	NA	NA	0.000918754	1.51937	hypermethylation	NA
LOC_Os10g17780	promoter	ICP	Intermediate	NA	NA	0.000807497	-3.39232	hypomethylation	nitrate reductase 1
LOC_Os10g18340	promoter	HCP	Intermediate	NA	NA	0.000647977	3.32193	hypermethylation	NA
LOC_Os10g18340	promoter	ICP	Intermediate	NA	NA	0.000647977	3.32193	hypermethylation	NA
LOC_Os10g19910	promoter	ICP	Proximal	NA	NA	0.000338411	4.24793	hypermethylation	NA
LOC_Os10g21140	promoter	HCP	Proximal	NA	NA	0.000736216	1.75002	hypermethylation	NA
LOC_Os10g21234	promoter	ICP	Intermediate	NA	NA	0.000739608	-2	hypomethylation	ribosomal protein S2
LOC_Os10g21236	promoter	ICP	Distal	NA	NA	2.81652e-05	-2.32193	hypomethylation	ATPase, F0 complex, subunit A protein
LOC_Os10g21396	promoter	ICP	Distal	NA	NA	0.000220779	2.36923	hypermethylation	NADH dehydrogenase family protein
LOC_Os10g21790	promoter	ICP	Proximal	NA	NA	1.37231e-07	-2.60881	hypomethylation	Lipase/lipooxygenase, PLAT/LH2 family protein
LOC_Os10g21800	promoter	HCP	Distal	NA	NA	0.000899099	-1.10692	hypomethylation	EF-TU receptor
LOC_Os10g21860	promoter	HCP	Distal	NA	NA	4.92193e-07	-2.29956	hypomethylation	NA
LOC_Os10g22300	promoter	HCP	Distal	NA	NA	0.00062156	1.91754	hypermethylation	NB-ARC domain-containing disease resistance protein
LOC_Os10g24040	promoter	HCP	Intermediate	NA	NA	1.05439e-05	-1.85244	hypomethylation	DNA binding
LOC_Os10g25880	promoter	HCP	Distal	NA	NA	0.000119967	-4.52356	hypomethylation	NA
LOC_Os10g26660	promoter	HCP	Distal	NA	NA	2.31523e-07	-2.16993	hypomethylation	ARM repeat superfamily protein
LOC_Os10g27150	promoter	HCP	Intermediate	NA	NA	0.000242149	-1.27753	hypomethylation	NA
LOC_Os10g27170	promoter	HCP	Distal	NA	NA	3.05717e-08	-1.49185	hypomethylation	calmodulin-binding family protein
LOC_Os10g29010	promoter	HCP	Distal	NA	NA	1.99595e-06	-2	hypomethylation	NA
LOC_Os10g29740	promoter	ICP	Intermediate	NA	NA	0.000344418	-1.30256	hypomethylation	BTB/POZ/MATH-domains containing protein
LOC_Os10g30590	promoter	HCP	Intermediate	NA	NA	1.33137e-08	2.73697	hypermethylation	Pentatricopeptide repeat (PPR) superfamily protein
LOC_Os10g32810	promoter	HCP	Intermediate	NA	NA	0.000640426	-4.24793	hypomethylation	beta-amylase 1
LOC_Os10g33480	promoter	HCP	Proximal	NA	NA	0.000474514	-2.75489	hypomethylation	formin 3
LOC_Os10g35000	promoter	HCP	Intermediate	NA	NA	0.000133011	-1.21723	hypomethylation	D111/G-patch domain-containing protein
LOC_Os10g36010	promoter	HCP	Proximal	NA	NA	5.6444e-10	-2.35364	hypomethylation	NA
LOC_Os10g37600	promoter	ICP	Distal	NA	NA	0.000988125	-1.06711	hypomethylation	Protein of unknown function (DUF295)
LOC_Os10g39890	promoter	HCP	Distal	NA	NA	0.000665783	2	hypermethylation	Pollen Ole e 1 allergen and extensin family protein
LOC_Os10g42060	promoter	ICP	Intermediate	CGI shore	intergenic	8.10617e-05	3.16993	hypermethylation	NA
LOC_Os10g42060	promoter	ICP	Intermediate	CGI shore	promoter	8.10617e-05	3.16993	hypermethylation	NA
LOC_Os10g42060	promoter	ICP	Intermediate	CGI	promoter	8.10617e-05	3.16993	hypermethylation	NA
LOC_Os10g42130	promoter	ICP	Intermediate	NA	NA	0.000365801	-2.41504	hypomethylation	NAC domain containing protein 71
LOC_Os10g42390	promoter	HCP	Distal	NA	NA	0.000261298	-1.32193	hypomethylation	RING/U-box superfamily protein
LOC_Os10g03270	promoter	ICP	Distal	NA	NA	2.1219e-07	-5.24793	hypomethylation	NA
LOC_Os10g03850	promoter	HCP	Intermediate	CGI	promoter	0.000585119	-1.04439	hypomethylation	NA
LOC_Os10g04140	promoter	HCP	Intermediate	NA	NA	3.44885e-07	-2.89308	hypomethylation	NA
LOC_Os10g04750	promoter	HCP	Distal	NA	NA	1.48868e-09	-1.72583	hypomethylation	Galactose oxidase/kelch repeat superfamily protein
LOC_Os10g05370	promoter	ICP	Intermediate	NA	NA	0.000807497	-3.39232	hypomethylation	NA
LOC_Os10g08011	promoter	HCP	Proximal	NA	NA	1.51867e-06	-2.16993	hypomethylation	NA
LOC_Os10g08400	promoter	HCP	Proximal	NA	NA	1.1576e-09	-4.72792	hypomethylation	NA
LOC_Os10g08830	promoter	HCP	Intermediate	NA	NA	1.3903e-06	1.64155	hypermethylation	NA
LOC_Os10g09340	promoter	ICP	Distal	NA	NA	2.6038e-05	-2.5502	hypomethylation	NA
LOC_Os10g11384	promoter	ICP	Intermediate	NA	NA	1.99844e-05	-1.39428	hypomethylation	NA
LOC_Os10g12200	promoter	HCP	Intermediate	NA	NA	9.67427e-07	1.58496	hypermethylation	NA
LOC_Os10g12300	promoter	HCP	Intermediate	NA	NA	0.000604564	-1.75899	hypomethylation	NA
LOC_Os10g12790	promoter	HCP	Distal	NA	NA	0.00062156	1.91754	hypermethylation	NA
LOC_Os10g18530	promoter	HCP	Proximal	NA	NA	6.94326e-06	-1.46713	hypomethylation	UDP-Glycosyltransferase superfamily protein
LOC_Os10g19330	promoter	HCP	Proximal	NA	NA	1.57669e-08	3.14296	hypermethylation	NA
LOC_Os10g20990	promoter	HCP	Proximal	NA	NA	4.08041e-05	1.8365	hypermethylation	Ribosomal protein S12/S23 family protein
LOC_Os10g21130	promoter	HCP	Distal	NA	NA	4.69622e-05	-1.25154	hypomethylation	NA
LOC_Os10g25250	promoter	HCP	Distal	NA	NA	4.25812e-05	-1.2003	hypomethylation	NA
LOC_Os10g25680	promoter	HCP	Distal	NA	NA	4.9625e-05	-1.1635	hypomethylation	F-box family protein
LOC_Os10g26820	promoter	HCP	Intermediate	NA	NA	1.66678e-06	-1.45606	hypomethylation	NA
LOC_Os10g31360	promoter	HCP	Intermediate	NA	NA	0.000671162	-1.8625	hypomethylation	NA
LOC_Os10g32509	promoter	HCP	Intermediate	NA	NA	6.08071e-08	3.05889	hypermethylation	NA
LOC_Os10g32750	promoter	HCP	Intermediate	NA	NA	0.000772161	-2.19265	hypomethylation	Zinc finger (C3HC4-type RING finger) family protein
LOC_Os10g32790	promoter	HCP	Distal	NA	NA	3.25976e-07	-5.20945	hypomethylation	NA
LOC_Os10g34300	promoter	HCP	Intermediate	NA	NA	6.71638e-09	-5.52356	hypomethylation	F-box family protein
LOC_Os10g34550	promoter	HCP	Intermediate	NA	NA	1.22127e-09	3.75489	hypermethylation	NA
LOC_Os10g36490	promoter	HCP	Intermediate	NA	NA	6.45124e-06	-2.07529	hypomethylation	ARM repeat superfamily protein
LOC_Os10g37010	promoter	HCP	Intermediate	NA	NA	0.000193697	2.03953	hypermethylation	NA
LOC_Os10g37660	promoter	HCP	Distal	NA	NA	1.17408e-05	2.28951	hypermethylation	trehalase 1
LOC_Os10g39020	promoter	ICP	Intermediate	NA	NA	5.93737e-05	-2.25634	hypomethylation	Protein of unknown function (DUF604)
LOC_Os10g40040	promoter	HCP	Intermediate	NA	NA	0.000108473	3.58496	hypermethylation	NA
LOC_Os11g02379	promoter	ICP	Intermediate	NA	NA	1.23546e-05	1.02308	hypermethylation	NA
LOC_Os11g02500	promoter	ICP	Intermediate	NA	NA	2.6038e-05	-2.5502	hypomethylation	NA
LOC_Os11g02660	promoter	HCP	Distal	NA	NA	1.37456e-06	1.73039	hypermethylation	alpha/beta-Hydrolases superfamily protein
LOC_Os11g02660	promoter	HCP	Intermediate	NA	NA	0.000640426	-4.24793	hypomethylation	alpha/beta-Hydrolases superfamily protein
LOC_Os11g04690	promoter	HCP	Intermediate	NA	NA	0.000154866	-1.32193	hypomethylation	RING/U-box superfamily protein
LOC_Os11g05230	promoter	ICP	Intermediate	NA	NA	1.17979e-06	-5.08746	hypomethylation	RING/U-box superfamily protein
LOC_Os11g06690	promoter	HCP	Intermediate	NA	NA	4.31961e-20	-3.49185	hypomethylation	Putative serine esterase family protein
LOC_Os11g06800	promoter	HCP	Intermediate	NA	NA	4.9877e-05	-1.31411	hypomethylation	NA
LOC_Os11g07640	promoter	HCP	Intermediate	NA	NA	0.000604564	-1.48543	hypomethylation	NA
LOC_Os11g08490	promoter	ICP	Intermediate	NA	NA	9.59913e-05	2.45943	hypermethylation	NA
LOC_Os11g09130	promoter	HCP	Distal	NA	NA	3.62285e-05	-2.66297	hypomethylation	leucine-rich repeat transmembrane protein kinase family protein
LOC_Os11g10170	promoter	ICP	Intermediate	NA	NA	8.36373e-05	-3.27302	hypomethylation	Flavin-containing monooxygenase family protein
LOC_Os11g10320	promoter	ICP	Proximal	NA	NA	0.000558445	-1.71621	hypomethylation	NA
LOC_Os11g10540	promoter	HCP	Intermediate	NA	NA	2.50532e-12	1.87447	hypermethylation	NA
LOC_Os11g12260	promoter	HCP	Intermediate	NA	NA	3.72831e-10	-3.14975	hypomethylation	NB-ARC domain-containing disease resistance protein
LOC_Os11g12630	promoter	ICP	Proximal	NA	NA	4.42448e-13	4.14975	hypermethylation	NA
LOC_Os11g12780	promoter	HCP	Distal	NA	NA	4.94469e-08	1.92961	hypermethylation	NA
LOC_Os11g16800	promoter	HCP	Proximal	NA	NA	6.5927e-05	-1.80735	hypomethylation	NA
LOC_Os11g19930	promoter	HCP	Intermediate	NA	NA	0.000156418	1.3112	hypermethylation	NA
LOC_Os11g22030	promoter	HCP	Distal	NA	NA	3.89089e-22	-3.3599	hypomethylation	NA
LOC_Os11g22449	promoter	HCP	Intermediate	NA	NA	0.000524969	1.4245	hypermethylation	NA
LOC_Os11g25780	promoter	ICP	Intermediate	NA	NA	2.23708e-05	-2.88753	hypomethylation	Octicosapeptide/Phox/Bem1p family protein
LOC_Os11g26100	promoter	HCP	Intermediate	NA	NA	4.52531e-06	-3.03562	hypomethylation	NA
LOC_Os11g27630	promoter	HCP	Intermediate	NA	NA	0.000761179	-1.6845	hypomethylation	NA
LOC_Os11g28130	promoter	HCP	Proximal	NA	NA	0.000699201	-1.6477	hypomethylation	NA
LOC_Os11g29340	promoter	ICP	Intermediate	NA	NA	9.54065e-06	-2.24101	hypomethylation	SAP domain-containing protein
LOC_Os11g29340	promoter	ICP	Proximal	NA	NA	3.8528e-06	-2.71621	hypomethylation	SAP domain-containing protein
LOC_Os11g29560	promoter	ICP	Proximal	NA	NA	5.73793e-05	-1.73697	hypomethylation	NA
LOC_Os11g30552	promoter	HCP	Proximal	NA	NA	1.44372e-05	-1.27633	hypomethylation	NA
LOC_Os11g31250	promoter	ICP	Intermediate	NA	NA	0.00048152	-1.44746	hypomethylation	NA
LOC_Os11g34690	promoter	HCP	Proximal	NA	NA	5.73793e-05	-1.73697	hypomethylation	Ubiquitin carboxyl-terminal hydrolase-related protein
LOC_Os11g35420	promoter	ICP	Distal	NA	NA	6.21742e-06	-1.41028	hypomethylation	NA
LOC_Os11g36480	promoter	ICP	Distal	NA	NA	0.000761004	-2.08746	hypomethylation	zinc knuckle (CCHC-type) family protein
LOC_Os11g37600	promoter	HCP	Proximal	NA	NA	0.000176604	-2.36257	hypomethylation	NA
LOC_Os11g37850	promoter	ICP	Distal	NA	NA	4.70381e-06	3.9542	hypermethylation	Disease resistance protein (CC-NBS-LRR class) family
LOC_Os11g38630	promoter	HCP	Intermediate	NA	NA	1.78458e-06	-5.04439	hypomethylation	Ubiquitin carboxyl-terminal hydrolase-related protein
LOC_Os11g40150	promoter	HCP	Intermediate	NA	NA	1.44881e-13	-3.63559	hypomethylation	RAS associated with diabetes protein 51
LOC_Os11g40200	promoter	HCP	Intermediate	NA	NA	0.000301275	3	hypermethylation	NA
LOC_Os11g40540	promoter	ICP	Intermediate	NA	NA	0.000305576	2.08746	hypermethylation	tonoplast monosaccharide transporter3
LOC_Os11g45060	promoter	ICP	Distal	CGI shore	intergenic	0.000348204	-2.58496	hypomethylation	NB-ARC domain-containing disease resistance protein
LOC_Os11g45060	promoter	ICP	Distal	CGI	intergenic	0.000348204	-2.58496	hypomethylation	NB-ARC domain-containing disease resistance protein
LOC_Os11g45770	promoter	ICP	Intermediate	NA	NA	8.47989e-05	-1.60768	hypomethylation	NA
LOC_Os11g47000	promoter	ICP	Distal	NA	NA	3.32447e-05	1.37084	hypermethylation	Leucine-rich repeat protein kinase family protein
LOC_Os11g47910	promoter	HCP	Distal	NA	NA	1.93244e-05	-2.35364	hypomethylation	SCARECROW-like 14
LOC_Os11g02480	promoter	HCP	Intermediate	NA	NA	6.35364e-06	-1.07595	hypomethylation	WRKY DNA-binding protein 55
LOC_Os11g02590	promoter	ICP	Distal	NA	NA	2.1613e-05	3.32193	hypermethylation	NA
LOC_Os11g03610	promoter	ICP	Intermediate	NA	NA	0.000220779	2.36923	hypermethylation	F-box/RNI-like superfamily protein
LOC_Os11g04310	promoter	HCP	Intermediate	NA	NA	4.01533e-07	-1.75291	hypomethylation	cytochrome P450, family 94, subfamily D, polypeptide 2
LOC_Os11g04370	promoter	HCP	Intermediate	NA	NA	3.58639e-10	-1.75489	hypomethylation	KOW domain-containing protein
LOC_Os11g04470	promoter	HCP	Proximal	CGI	intragenic	0.000320925	1.77259	hypermethylation	NAC domain containing protein 63
LOC_Os11g04470	promoter	HCP	Proximal	CGI	promoter	0.000320925	1.77259	hypermethylation	NAC domain containing protein 63
LOC_Os11g07700	promoter	HCP	Intermediate	NA	NA	0.000458943	1.58496	hypermethylation	NTM1-like 8
LOC_Os11g09474	promoter	HCP	Proximal	NA	NA	4.42448e-13	5.97728	hypermethylation	F-box/RNI-like/FBD-like domains-containing protein
LOC_Os11g10550	promoter	HCP	Intermediate	NA	NA	0.000665783	2	hypermethylation	LRR and NB-ARC domains-containing disease resistance protein
LOC_Os11g10550	promoter	HCP	Distal	NA	NA	2.86194e-08	-1.62149	hypomethylation	LRR and NB-ARC domains-containing disease resistance protein
LOC_Os11g11550	promoter	HCP	Distal	NA	NA	1.80992e-05	2.47805	hypermethylation	NB-ARC domain-containing disease resistance protein
LOC_Os11g12530	promoter	HCP	Distal	NA	NA	1.94936e-10	1.85316	hypermethylation	Leucine-rich receptor-like protein kinase family protein
LOC_Os11g13950	promoter	ICP	Distal	NA	NA	0.00017845	-2.152	hypomethylation	NA
LOC_Os11g15200	promoter	HCP	Proximal	NA	NA	1.14348e-09	2.58496	hypermethylation	NA
LOC_Os11g15590	promoter	HCP	Proximal	NA	NA	0.000175109	-1.13465	hypomethylation	NA
LOC_Os11g17700	promoter	HCP	Intermediate	NA	NA	8.45751e-05	1.31194	hypermethylation	NA
LOC_Os11g23200	promoter	ICP	Proximal	NA	NA	0.00042096	-4.32193	hypomethylation	NA
LOC_Os11g23810	promoter	ICP	Proximal	NA	NA	4.69622e-05	-1.25154	hypomethylation	NA
LOC_Os11g24800	promoter	HCP	Intermediate	NA	NA	6.13658e-06	-2.55459	hypomethylation	NA
LOC_Os11g27970	promoter	HCP	Intermediate	NA	NA	5.90619e-08	-3.61471	hypomethylation	NA
LOC_Os11g28140	promoter	HCP	Proximal	NA	NA	0.000637338	-3	hypomethylation	NA
LOC_Os11g29500	promoter	HCP	Proximal	NA	NA	1.55065e-07	1.66838	hypermethylation	NA
LOC_Os11g29640	promoter	ICP	Distal	NA	NA	9.35395e-16	3.19878	hypermethylation	NA
LOC_Os11g29670	promoter	HCP	Intermediate	NA	NA	1.54623e-06	-2.9386	hypomethylation	NA
LOC_Os11g31120	promoter	HCP	Distal	NA	NA	6.12948e-09	2.30256	hypermethylation	NA
LOC_Os11g32680	promoter	HCP	Distal	NA	NA	2.66643e-06	-1.1394	hypomethylation	NA
LOC_Os11g34950	promoter	HCP	Proximal	NA	NA	0.000807497	-3.39232	hypomethylation	NA
LOC_Os11g34950	promoter	HCP	Intermediate	NA	NA	0.000697779	-2.70044	hypomethylation	NA
LOC_Os11g34950	promoter	HCP	Proximal	NA	NA	0.000103197	-3.70044	hypomethylation	NA
LOC_Os11g36030	promoter	HCP	Intermediate	NA	NA	7.18272e-05	-1.19465	hypomethylation	Zinc-finger domain of monoamine-oxidase A repressor R1
LOC_Os11g36580	promoter	HCP	Proximal	NA	NA	3.61776e-11	-5.85798	hypomethylation	NA
LOC_Os11g36980	promoter	HCP	Distal	NA	NA	1.37673e-05	3.36923	hypermethylation	NA
LOC_Os11g37670	promoter	HCP	Proximal	NA	NA	0.000714467	2.87447	hypermethylation	NA
LOC_Os11g39100	promoter	HCP	Intermediate	NA	NA	1.89802e-10	-3.05889	hypomethylation	NA
LOC_Os11g40570	promoter	HCP	Intermediate	NA	NA	0.000286543	2	hypermethylation	NA
LOC_Os11g41150	promoter	HCP	Intermediate	NA	NA	0.000285484	1.19555	hypermethylation	SPIRAL1-like2
LOC_Os11g41365	promoter	HCP	Intermediate	NA	NA	2.25182e-05	-1.22239	hypomethylation	NA
LOC_Os11g42890	promoter	ICP	Distal	NA	NA	0.000797872	1.49185	hypermethylation	NA
LOC_Os11g43390	promoter	HCP	Distal	NA	NA	2.55238e-07	-1.35954	hypomethylation	HOPZ-ACTIVATED RESISTANCE 1
LOC_Os11g43840	promoter	HCP	Distal	NA	NA	9.54065e-06	-4.85798	hypomethylation	pectinesterase 11
LOC_Os11g44810	promoter	ICP	Intermediate	NA	NA	5.58791e-05	-3.32193	hypomethylation	dormancy-associated protein-like 1
LOC_Os11g44810	promoter	ICP	Intermediate	NA	NA	3.72627e-05	-3.36923	hypomethylation	dormancy-associated protein-like 1
LOC_Os11g47840	promoter	ICP	Intermediate	NA	NA	0.000286543	-1.77761	hypomethylation	RHOMBOID-like 1
LOC_Os11g47840	promoter	ICP	Distal	NA	NA	4.9877e-05	-1.31411	hypomethylation	RHOMBOID-like 1
LOC_Os12g01870	promoter	HCP	Distal	NA	NA	6.79484e-05	-1.65535	hypomethylation	NA
LOC_Os12g03580	promoter	HCP	Proximal	NA	NA	0.000233773	-1.31259	hypomethylation	Phototropic-responsive NPH3 family protein
LOC_Os12g04170	promoter	HCP	Distal	NA	NA	0.000415427	-1.36565	hypomethylation	Nucleotide-sugar transporter family protein
LOC_Os12g04460	promoter	HCP	Intermediate	NA	NA	8.33745e-05	-1.39689	hypomethylation	RING/U-box superfamily protein
LOC_Os12g04920	promoter	HCP	Intermediate	NA	NA	0.000540398	1.22239	hypermethylation	NA
LOC_Os12g05529	promoter	HCP	Intermediate	NA	NA	6.60621e-09	3.1964	hypermethylation	Protein of unknown function (DUF295)
LOC_Os12g06830	promoter	HCP	Intermediate	NA	NA	0.000286804	1.22948	hypermethylation	NA
LOC_Os12g07200	promoter	ICP	Proximal	NA	NA	6.45002e-06	-1.3155	hypomethylation	relative of early flowering 6
LOC_Os12g07890	promoter	ICP	Proximal	NA	NA	3.4883e-05	4.58496	hypermethylation	NA
LOC_Os12g10910	promoter	HCP	Distal	NA	NA	0.00068977	-1.10188	hypomethylation	HhH-GPD base excision DNA repair family protein
LOC_Os12g10910	promoter	HCP	Intermediate	NA	NA	2.05717e-06	-2.43296	hypomethylation	HhH-GPD base excision DNA repair family protein
LOC_Os12g12400	promoter	HCP	Proximal	NA	NA	0.000555617	1.03653	hypermethylation	NA
LOC_Os12g13200	promoter	HCP	Distal	NA	NA	1.55493e-08	1.45066	hypermethylation	NA
LOC_Os12g14224	promoter	ICP	Proximal	NA	NA	1.07971e-06	-4.20945	hypomethylation	NA
LOC_Os12g16350	promoter	ICP	Distal	NA	NA	0.000328807	-1.34239	hypomethylation	beta-hydroxyisobutyryl-CoA hydrolase 1
LOC_Os12g16760	promoter	HCP	Intermediate	NA	NA	9.17407e-06	1.56478	hypermethylation	NA
LOC_Os12g23754	promoter	ICP	Proximal	NA	NA	2.15695e-06	-2.20645	hypomethylation	NA
LOC_Os12g24040	promoter	HCP	Proximal	NA	NA	4.25549e-05	-1.54597	hypomethylation	glycosyl hydrolase 9B5
LOC_Os12g25230	promoter	ICP	Intermediate	NA	NA	0.000828216	-1.72583	hypomethylation	NA
LOC_Os12g25300	promoter	HCP	Distal	NA	NA	2.9432e-11	-3.26679	hypomethylation	NA
LOC_Os12g28260	promoter	HCP	Intermediate	NA	NA	0.000622597	-1.16993	hypomethylation	cyclic nucleotide gated channel 7
LOC_Os12g28570	promoter	HCP	Distal	NA	NA	6.4739e-14	4.22882	hypermethylation	NA
LOC_Os12g30440	promoter	HCP	Distal	NA	NA	4.92525e-13	-3.09516	hypomethylation	NA
LOC_Os12g32380	promoter	ICP	Intermediate	NA	NA	1.32002e-05	-2.38466	hypomethylation	Ribosomal protein S14p/S29e family protein
LOC_Os12g33060	promoter	HCP	Intermediate	NA	NA	0.000665783	-1.06274	hypomethylation	Auxin efflux carrier family protein
LOC_Os12g34260	promoter	HCP	Proximal	NA	NA	7.30806e-13	3.18763	hypermethylation	NA
LOC_Os12g34450	promoter	ICP	Distal	NA	NA	2.74001e-05	-2.42626	hypomethylation	endoplasmic reticulum auxin binding protein 1
LOC_Os12g35320	promoter	HCP	Proximal	NA	NA	0.00019413	3.05889	hypermethylation	CHY-type/CTCHY-type/RING-type Zinc finger protein
LOC_Os12g35850	promoter	HCP	Intermediate	NA	NA	7.79082e-06	-1.87447	hypomethylation	NA
LOC_Os12g37600	promoter	ICP	Distal	NA	NA	6.42218e-06	-4.90689	hypomethylation	glycerol-3-phosphate acyltransferase 3
LOC_Os12g37730	promoter	HCP	Proximal	NA	NA	8.33005e-07	-1.47249	hypomethylation	NA
LOC_Os12g40520	promoter	ICP	Intermediate	NA	NA	0.000514258	1.7885	hypermethylation	TRAF-like superfamily protein
LOC_Os12g42040	promoter	ICP	Distal	NA	NA	0.00089238	-1.77259	hypomethylation	wall associated kinase 5
LOC_Os12g42700	promoter	HCP	Distal	NA	NA	4.11602e-05	2.54432	hypermethylation	NA
LOC_Os12g43300	promoter	HCP	Proximal	NA	NA	0.000640426	-4.24793	hypomethylation	SecY protein transport family protein
LOC_Os12g43480	promoter	HCP	Intermediate	NA	NA	1.17979e-06	-2.80735	hypomethylation	NA
LOC_Os12g01260	promoter	HCP	Proximal	NA	NA	8.60242e-05	4.45943	hypermethylation	Preprotein translocase Sec, Sec61-beta subunit protein
LOC_Os12g01260	promoter	HCP	Intermediate	NA	NA	0.000835815	1.41504	hypermethylation	Preprotein translocase Sec, Sec61-beta subunit protein
LOC_Os12g01640	promoter	HCP	Proximal	NA	NA	3.31701e-06	1.1375	hypermethylation	NA
LOC_Os12g03800	promoter	ICP	Proximal	NA	NA	9.30885e-06	1.05987	hypermethylation	NA
LOC_Os12g04240	promoter	HCP	Intermediate	CGI	promoter	5.94977e-07	1.26793	hypermethylation	Calcium-binding EF-hand family protein
LOC_Os12g04940	promoter	HCP	Intermediate	NA	NA	6.86864e-05	-3.75489	hypomethylation	RED family protein
LOC_Os12g05240	promoter	HCP	Distal	NA	NA	0.000165619	-1.37084	hypomethylation	NA
LOC_Os12g07740	promoter	HCP	Distal	NA	NA	7.25181e-07	-2.27684	hypomethylation	eukaryotic translation initiation factor 2 gamma subunit
LOC_Os12g08025	promoter	HCP	Proximal	NA	NA	0.000894016	-1.47999	hypomethylation	basic helix-loop-helix (bHLH) DNA-binding superfamily protein
LOC_Os12g08530	promoter	HCP	Distal	NA	NA	0.000182424	-4.45943	hypomethylation	NA
LOC_Os12g10180	promoter	HCP	Distal	NA	NA	0.0004651	2.9386	hypermethylation	LRR and NB-ARC domains-containing disease resistance protein
LOC_Os12g10970	promoter	HCP	Intermediate	NA	NA	0.000833699	4.08746	hypermethylation	NA
LOC_Os12g11330	promoter	HCP	Distal	NA	NA	1.32541e-09	1.78727	hypermethylation	Bifunctional inhibitor/lipid-transfer protein/seed storage 2S albumin superfamily protein
LOC_Os12g12440	promoter	ICP	Intermediate	NA	NA	0.000266831	1.926	hypermethylation	NA
LOC_Os12g15120	promoter	HCP	Distal	NA	NA	0.000956015	-1.29956	hypomethylation	NA
LOC_Os12g15460	promoter	HCP	Proximal	NA	NA	8.69487e-15	-6.26679	hypomethylation	Pentatricopeptide repeat (PPR) superfamily protein
LOC_Os12g17810	promoter	HCP	Proximal	NA	NA	0.000107619	-1.03505	hypomethylation	NA
LOC_Os12g18530	promoter	HCP	Intermediate	NA	NA	5.92452e-05	1.42223	hypermethylation	PAP/OAS1 substrate-binding domain superfamily
LOC_Os12g19910	promoter	HCP	Proximal	NA	NA	8.8339e-05	2.11548	hypermethylation	NA
LOC_Os12g21734	promoter	HCP	Intermediate	NA	NA	9.28627e-09	-3.48543	hypomethylation	NA
LOC_Os12g21870	promoter	HCP	Distal	NA	NA	1.39909e-08	3.3505	hypermethylation	Intron maturase, type II family protein
LOC_Os12g23300	promoter	HCP	Distal	NA	NA	0.000332856	2.48543	hypermethylation	NA
LOC_Os12g27220	promoter	HCP	Proximal	NA	NA	0.000161813	-1.9386	hypomethylation	HXXXD-type acyl-transferase family protein
LOC_Os12g28390	promoter	HCP	Distal	NA	NA	2.23736e-05	-4.75489	hypomethylation	NA
LOC_Os12g31160	promoter	HCP	Distal	NA	NA	0.000169801	-2.5025	hypomethylation	NB-ARC domain-containing disease resistance protein
LOC_Os12g31550	promoter	ICP	Distal	NA	NA	0.000736216	1.75002	hypermethylation	NA
LOC_Os12g32450	promoter	HCP	Distal	NA	NA	0.000345975	-1.04103	hypomethylation	NA
LOC_Os12g32700	promoter	HCP	Proximal	NA	NA	5.02544e-08	1.42321	hypermethylation	NA
LOC_Os12g32710	promoter	HCP	Intermediate	NA	NA	0.000963418	-4.16993	hypomethylation	NB-ARC domain-containing disease resistance protein
LOC_Os12g32950	promoter	ICP	Intermediate	NA	NA	1.24613e-08	2.85798	hypermethylation	Ribosome associated membrane protein RAMP4
LOC_Os12g33420	promoter	ICP	Intermediate	NA	NA	5.31426e-05	-1.92057	hypomethylation	NA
LOC_Os12g33790	promoter	HCP	Intermediate	NA	NA	1.72476e-06	1.36678	hypermethylation	NA
LOC_Os12g33790	promoter	HCP	Distal	NA	NA	1.77568e-05	-1.38466	hypomethylation	NA
LOC_Os12g35180	promoter	HCP	Distal	NA	NA	0.000355748	1.52725	hypermethylation	NA
LOC_Os12g36750	promoter	HCP	Proximal	NA	NA	3.4883e-05	4.58496	hypermethylation	TRICHOME BIREFRINGENCE-LIKE 16
LOC_Os12g36750	promoter	HCP	Proximal	NA	NA	5.50241e-05	4.52356	hypermethylation	TRICHOME BIREFRINGENCE-LIKE 16
LOC_Os12g37480	promoter	HCP	Proximal	NA	NA	0.000833699	4.08746	hypermethylation	Plant invertase/pectin methylesterase inhibitor superfamily protein
LOC_Os12g38640	promoter	HCP	Distal	NA	NA	7.90412e-07	1.13327	hypermethylation	Protein of unknown function (DUF1118)
LOC_Os12g38680	promoter	HCP	Proximal	NA	NA	6.92921e-08	1.41093	hypermethylation	NA
LOC_Os12g41700	promoter	HCP	Distal	NA	NA	0.000119967	-4.52356	hypomethylation	LSD1 zinc finger family protein
LOC_Os12g42100	promoter	HCP	Distal	NA	NA	0.000238591	-2.63227	hypomethylation	Metallo-hydrolase/oxidoreductase superfamily protein
LOC_Os12g42180	promoter	HCP	Intermediate	CGI shore	promoter	2.80478e-17	2.152	hypermethylation	Ribosomal protein L14p/L23e family protein
LOC_Os12g42180	promoter	HCP	Intermediate	CGI	promoter	2.80478e-17	2.152	hypermethylation	Ribosomal protein L14p/L23e family protein
LOC_Os12g42260	promoter	HCP	Proximal	NA	NA	0.000277788	-4.39232	hypomethylation	NagB/RpiA/CoA transferase-like superfamily protein
LOC_Os12g42670	promoter	HCP	Distal	NA	NA	7.30715e-05	1.26679	hypermethylation	NA
LOC_Os02g01245	promoter	HCP	Intermediate	CGI shore	promoter	0.000398285	-1.49033	hypomethylation	Ankyrin repeat family protein
LOC_Os02g01245	promoter	HCP	Intermediate	CGI	promoter	0.000398285	-1.49033	hypomethylation	Ankyrin repeat family protein
LOC_Os02g01245	promoter	HCP	Intermediate	CGI	intragenic	0.000398285	-1.49033	hypomethylation	Ankyrin repeat family protein
LOC_Os02g01880	promoter	HCP	Proximal	NA	NA	0.000266595	3.45943	hypermethylation	U5 small nuclear ribonucleoprotein helicase, putative
LOC_Os02g02200	promoter	ICP	Distal	NA	NA	0.000598084	-1.58496	hypomethylation	thaumatin-like protein 3
LOC_Os02g02640	promoter	ICP	Proximal	NA	NA	3.74845e-10	-3.93074	hypomethylation	NB-ARC domain-containing disease resistance protein
LOC_Os02g03910	promoter	HCP	Intermediate	NA	NA	5.6478e-05	-2.47805	hypomethylation	F-box and associated interaction domains-containing protein
LOC_Os02g04880	promoter	ICP	Proximal	NA	NA	1.17547e-07	2.61143	hypermethylation	NA
LOC_Os02g05030	promoter	HCP	Distal	NA	NA	1.46199e-08	-4.55459	hypomethylation	Sucrose-6F-phosphate phosphohydrolase family protein
LOC_Os02g05120	promoter	HCP	Intermediate	NA	NA	5.58791e-05	-3.32193	hypomethylation	NA
LOC_Os02g05320	promoter	HCP	Proximal	NA	NA	0.000199342	1.75899	hypermethylation	phosphatidate cytidylyltransferase family protein
LOC_Os02g05900	promoter	HCP	Intermediate	NA	NA	0.000131413	2.078	hypermethylation	Protein of unknown function, DUF547
LOC_Os02g07200	promoter	HCP	Distal	NA	NA	1.52848e-12	1.49185	hypermethylation	O-fucosyltransferase family protein
LOC_Os02g10010	promoter	HCP	Intermediate	NA	NA	0.000125292	3.11548	hypermethylation	NA
LOC_Os02g10220	promoter	ICP	Distal	NA	NA	0.000397686	1.24511	hypermethylation	Chaperone DnaJ-domain superfamily protein
LOC_Os02g10880	promoter	HCP	Distal	NA	NA	6.1501e-05	2.67807	hypermethylation	indole-3-acetate beta-D-glucosyltransferase
LOC_Os02g12950	promoter	ICP	Intermediate	NA	NA	0.000736216	1.75002	hypermethylation	NA
LOC_Os02g13400	promoter	HCP	Intermediate	NA	NA	7.25615e-06	2.88753	hypermethylation	nuclear poly(a) polymerase
LOC_Os02g14650	promoter	ICP	Proximal	NA	NA	8.04969e-06	2.5502	hypermethylation	NA
LOC_Os02g14890	promoter	HCP	Distal	NA	NA	0.000249337	-2.45943	hypomethylation	NA
LOC_Os02g14980	promoter	ICP	Distal	NA	NA	3.72432e-06	3.5025	hypermethylation	sodium/calcium exchanger family protein / calcium-binding EF hand family protein
LOC_Os02g15220	promoter	HCP	Intermediate	NA	NA	2.97297e-07	-4.32193	hypomethylation	global transcription factor group E4
LOC_Os02g15220	promoter	HCP	Intermediate	NA	NA	9.30599e-07	-3.73697	hypomethylation	global transcription factor group E4
LOC_Os02g15330	promoter	HCP	Distal	NA	NA	1.06275e-05	-3.5025	hypomethylation	NA
LOC_Os02g17700	promoter	HCP	Intermediate	NA	NA	3.63723e-07	-1.47805	hypomethylation	Pyridine nucleotide-disulphide oxidoreductase family protein
LOC_Os02g18490	promoter	HCP	Intermediate	NA	NA	0.00017845	1.58496	hypermethylation	NA
LOC_Os02g19430	promoter	HCP	Intermediate	NA	NA	0.000830957	-1.03037	hypomethylation	cytochrome P450, family 715, subfamily A, polypeptide 1
LOC_Os02g25780	promoter	HCP	Distal	CGI shore	intergenic	2.29036e-05	-1.14684	hypomethylation	Protein of unknown function (DUF1442)
LOC_Os02g25780	promoter	HCP	Distal	CGI	intergenic	2.29036e-05	-1.14684	hypomethylation	Protein of unknown function (DUF1442)
LOC_Os02g26900	promoter	ICP	Intermediate	NA	NA	0.000758161	1.10852	hypermethylation	NA
LOC_Os02g28650	promoter	HCP	Distal	NA	NA	3.91712e-08	-1.76005	hypomethylation	NA
LOC_Os02g28880	promoter	HCP	Distal	NA	NA	3.11551e-26	2.64386	hypermethylation	NA
LOC_Os02g30140	promoter	HCP	Distal	NA	NA	3.4751e-06	-1.1882	hypomethylation	NA
LOC_Os02g30700	promoter	ICP	Distal	NA	NA	0.000761004	-2.08746	hypomethylation	Duplicated homeodomain-like superfamily protein
LOC_Os02g31170	promoter	ICP	Distal	NA	NA	0.000540525	-3.45943	hypomethylation	NA
LOC_Os02g32870	promoter	HCP	Proximal	NA	NA	3.32679e-11	-1.84388	hypomethylation	NA
LOC_Os02g33060	promoter	HCP	Intermediate	NA	NA	0.000139024	1.01465	hypermethylation	NA
LOC_Os02g33450	promoter	ICP	Distal	NA	NA	0.000697779	-2.70044	hypomethylation	2-cysteine peroxiredoxin B
LOC_Os02g34310	promoter	ICP	Proximal	NA	NA	0.000816665	-1.33342	hypomethylation	Lipase/lipooxygenase, PLAT/LH2 family protein
LOC_Os02g36150	promoter	HCP	Distal	NA	NA	1.15795e-13	2.15843	hypermethylation	cytochrome P450, family 71, subfamily B, polypeptide 13
LOC_Os02g37020	promoter	HCP	Distal	NA	NA	3.65426e-08	1.98185	hypermethylation	NA
LOC_Os02g38770	promoter	HCP	Distal	NA	NA	0.000148293	-1.24998	hypomethylation	F-box family protein with a domain of unknown function (DUF295)
LOC_Os02g42920	promoter	HCP	Proximal	NA	NA	1.29065e-05	-3.9542	hypomethylation	Arabidopsis thaliana protein of unknown function (DUF821)
LOC_Os02g43220	promoter	HCP	Intermediate	CGI shore	promoter	5.21634e-05	-4.64386	hypomethylation	polyamine oxidase 5
LOC_Os02g43810	promoter	HCP	Distal	NA	NA	1.15371e-05	-1.0813	hypomethylation	NA
LOC_Os02g47060	promoter	ICP	Intermediate	NA	NA	5.84936e-05	-2.35755	hypomethylation	WRKY DNA-binding protein 35
LOC_Os02g47744	promoter	ICP	Intermediate	NA	NA	0.000338411	4.24793	hypermethylation	RAD-like 6
LOC_Os02g47820	promoter	ICP	Distal	NA	NA	1.51086e-06	-1.06634	hypomethylation	NA
LOC_Os02g49040	promoter	ICP	Proximal	NA	NA	1.45733e-06	4.9542	hypermethylation	protein kinase family protein
LOC_Os02g50540	promoter	ICP	Proximal	NA	NA	2.47152e-06	-4.12928	hypomethylation	NA
LOC_Os02g50970	promoter	HCP	Distal	NA	NA	1.26208e-13	1.34445	hypermethylation	Protein kinase superfamily protein
LOC_Os02g51740	promoter	ICP	Distal	NA	NA	0.000133011	-1.21723	hypomethylation	VQ motif-containing protein
LOC_Os02g51760	promoter	ICP	Proximal	NA	NA	1.37936e-07	-5.2854	hypomethylation	dentin sialophosphoprotein-related
LOC_Os02g52590	promoter	HCP	Distal	NA	NA	3.53906e-08	-4.49185	hypomethylation	fucosyltransferase 1
LOC_Os02g52640	promoter	ICP	Intermediate	NA	NA	1.17979e-06	-5.08746	hypomethylation	fucosyltransferase 1
LOC_Os02g52820	promoter	ICP	Intermediate	NA	NA	1.62363e-05	1.45457	hypermethylation	THO complex, subunit 5
LOC_Os02g53290	promoter	HCP	Proximal	NA	NA	3.54675e-05	-1.70044	hypomethylation	NA
LOC_Os02g53990	promoter	HCP	Intermediate	NA	NA	2.5296e-06	-2.74723	hypomethylation	Uncharacterized protein
LOC_Os02g54920	promoter	HCP	Intermediate	CGI shore	promoter	9.01297e-05	-1.22741	hypomethylation	NA
LOC_Os02g55530	promoter	ICP	Distal	NA	NA	4.52531e-06	-2.29546	hypomethylation	neurochondrin family protein
LOC_Os02g55990	promoter	HCP	Distal	NA	NA	0.000828216	-1.72583	hypomethylation	vesicle-associated membrane protein 713
LOC_Os02g01250	promoter	HCP	Intermediate	NA	NA	0.000305576	2.08746	hypermethylation	Small nuclear ribonucleoprotein family protein
LOC_Os02g01340	promoter	HCP	Intermediate	NA	NA	0.000698505	-1.1481	hypomethylation	ferredoxin-NADP(+)-oxidoreductase 2
LOC_Os02g01340	promoter	HCP	Distal	NA	NA	5.57761e-05	-1.32193	hypomethylation	ferredoxin-NADP(+)-oxidoreductase 2
LOC_Os02g01560	promoter	HCP	Distal	NA	NA	0.000956015	-1.29956	hypomethylation	Ribosomal protein S4 (RPS4A) family protein
LOC_Os02g02590	promoter	HCP	Intermediate	NA	NA	0.000362519	-1	hypomethylation	Tetratricopeptide repeat (TPR)-like superfamily protein
LOC_Os02g03210	promoter	HCP	Distal	NA	NA	5.33019e-05	1.53842	hypermethylation	D-arabinono-1,4-lactone oxidase family protein
LOC_Os02g04750	promoter	HCP	Intermediate	NA	NA	9.96854e-06	1.45943	hypermethylation	cycloartenol synthase 1
LOC_Os02g04900	promoter	HCP	Distal	NA	NA	0.000323468	1.16993	hypermethylation	NA
LOC_Os02g08510	promoter	HCP	Distal	NA	NA	0.000828216	-1.72583	hypomethylation	zinc-finger protein 1
LOC_Os02g10900	promoter	HCP	Distal	NA	NA	0.000131172	1.39232	hypermethylation	Disease resistance protein (CC-NBS-LRR class) family
LOC_Os02g11850	promoter	HCP	Intermediate	NA	NA	6.92143e-06	1.38187	hypermethylation	Galactose-binding protein
LOC_Os02g12460	promoter	HCP	Proximal	NA	NA	0.000376192	-1.15381	hypomethylation	poly(A) polymerase 1
LOC_Os02g13480	promoter	HCP	Intermediate	NA	NA	1.96216e-05	-2.18442	hypomethylation	NA
LOC_Os02g15350	promoter	HCP	Intermediate	NA	NA	0.000647977	3.32193	hypermethylation	TARGET OF MONOPTEROS 6
LOC_Os02g16880	promoter	HCP	Intermediate	NA	NA	2.6279e-09	1.21412	hypermethylation	Protein of unknown function (DUF502)
LOC_Os02g17150	promoter	ICP	Distal	NA	NA	3.53899e-06	2.49185	hypermethylation	Subtilase family protein
LOC_Os02g18350	promoter	HCP	Distal	NA	NA	2.23707e-07	-2.078	hypomethylation	protein kinase family protein
LOC_Os02g19540	promoter	HCP	Intermediate	NA	NA	0.000838593	1.62149	hypermethylation	RNI-like superfamily protein
LOC_Os02g19650	promoter	HCP	Intermediate	NA	NA	3.84312e-05	-2.51457	hypomethylation	alpha/beta-Hydrolases superfamily protein
LOC_Os02g21110	promoter	HCP	Intermediate	NA	NA	8.45751e-05	-2.32193	hypomethylation	Galactose oxidase/kelch repeat superfamily protein
LOC_Os02g27500	promoter	HCP	Distal	NA	NA	0.000598123	1.65711	hypermethylation	Disease resistance protein (CC-NBS-LRR class) family
LOC_Os02g27800	promoter	HCP	Intermediate	NA	NA	2.22652e-05	1.152	hypermethylation	Protein of unknown function (DUF679)
LOC_Os02g28250	promoter	HCP	Proximal	NA	NA	0.000640426	-4.24793	hypomethylation	NA
LOC_Os02g28860	promoter	HCP	Intermediate	NA	NA	6.86864e-05	-3.75489	hypomethylation	NA
LOC_Os02g30760	promoter	HCP	Proximal	NA	NA	0.000604564	-1.48543	hypomethylation	NA
LOC_Os02g33050	promoter	HCP	Proximal	NA	NA	1.36139e-10	-3.34239	hypomethylation	NA
LOC_Os02g33335	promoter	HCP	Proximal	NA	NA	3.16032e-07	1.56937	hypermethylation	NA
LOC_Os02g33400	promoter	ICP	Intermediate	NA	NA	0.000894016	-1.47999	hypomethylation	F-box/RNI-like superfamily protein
LOC_Os02g36850	promoter	HCP	Proximal	NA	NA	0.000215577	4.32193	hypermethylation	PsbQ-like 2
LOC_Os02g37080	promoter	HCP	Intermediate	NA	NA	2.29967e-06	2.41504	hypermethylation	LAG1 longevity assurance homolog 3
LOC_Os02g39370	promoter	HCP	Proximal	NA	NA	0.000833699	4.08746	hypermethylation	S-adenosyl-L-methionine-dependent methyltransferases superfamily protein
LOC_Os02g39600	promoter	HCP	Intermediate	NA	NA	0.000415427	-1.36565	hypomethylation	chloroplast outer envelope protein 37
LOC_Os02g39764	promoter	HCP	Intermediate	NA	NA	0.00014425	2.58496	hypermethylation	Cytochrome P450 superfamily protein
LOC_Os02g39920	promoter	HCP	Intermediate	NA	NA	5.21445e-06	-1.53766	hypomethylation	NA
LOC_Os02g44350	promoter	HCP	Distal	NA	NA	2.29634e-10	3.06609	hypermethylation	PIF1 helicase
LOC_Os02g44860	promoter	HCP	Distal	NA	NA	0.000465263	1.29768	hypermethylation	GDSL-like Lipase/Acylhydrolase superfamily protein
LOC_Os02g45330	promoter	HCP	Distal	CGI shore	intergenic	0.000193697	2.03953	hypermethylation	NA
LOC_Os02g45630	promoter	HCP	Intermediate	CGI shore	promoter	2.87976e-10	1.69459	hypermethylation	NA
LOC_Os02g47070	promoter	HCP	Proximal	NA	NA	2.54853e-07	-2.78136	hypomethylation	NA
LOC_Os02g47440	promoter	HCP	Distal	NA	NA	1.35471e-11	-4.45943	hypomethylation	Syntaxin/t-SNARE family protein
LOC_Os02g47440	promoter	HCP	Intermediate	NA	NA	4.38135e-09	-5.55459	hypomethylation	Syntaxin/t-SNARE family protein
LOC_Os02g48550	promoter	HCP	Proximal	NA	NA	9.31061e-06	-2.41504	hypomethylation	NA
LOC_Os02g51180	promoter	HCP	Proximal	NA	NA	1.01332e-06	2.47393	hypermethylation	cullin 3
LOC_Os02g51300	promoter	ICP	Intermediate	NA	NA	0.000321303	2.19265	hypermethylation	Integrase-type DNA-binding superfamily protein
LOC_Os02g52930	promoter	ICP	Distal	NA	NA	5.15827e-08	1.58496	hypermethylation	nodulin MtN21 /EamA-like transporter family protein
LOC_Os02g53835	promoter	HCP	Proximal	NA	NA	2.1219e-07	3.16993	hypermethylation	NA
LOC_Os02g53970	promoter	ICP	Intermediate	NA	NA	7.25621e-05	1.11289	hypermethylation	Subtilase family protein
LOC_Os02g55670	promoter	HCP	Intermediate	NA	NA	5.81985e-08	-5.35755	hypomethylation	Cyclin B1;4
LOC_Os02g56000	promoter	HCP	Proximal	NA	NA	2.82808e-05	3.75489	hypermethylation	regulatory particle triple-A ATPase 5A
LOC_Os02g56050	promoter	HCP	Intermediate	NA	NA	0.00014931	-1.07943	hypomethylation	co-factor for nitrate, reductase and xanthine dehydrogenase 5
LOC_Os02g57160	promoter	HCP	Distal	CGI	promoter	7.66998e-10	3.78136	hypermethylation	Protein kinase superfamily protein
LOC_Os02g57160	promoter	HCP	Distal	CGI	intergenic	7.66998e-10	3.78136	hypermethylation	Protein kinase superfamily protein
LOC_Os02g57670	promoter	ICP	Proximal	NA	NA	8.5127e-11	-4.88264	hypomethylation	ribosomal protein L9
LOC_Os02g58230	promoter	HCP	Distal	NA	NA	0.000953252	1.06228	hypermethylation	Calcium-dependent lipid-binding (CaLB domain) family protein
LOC_Os03g01614	promoter	ICP	Intermediate	CGI	intragenic	0.00095186	1.66297	hypermethylation	NA
LOC_Os03g01614	promoter	ICP	Intermediate	CGI	promoter	0.00095186	1.66297	hypermethylation	NA
LOC_Os03g02690	promoter	HCP	Proximal	NA	NA	0.000116074	-2.54432	hypomethylation	Dihydrodipicolinate reductase, bacterial/plant
LOC_Os03g02690	promoter	HCP	Intermediate	NA	NA	0.000109594	-1.91427	hypomethylation	Dihydrodipicolinate reductase, bacterial/plant
LOC_Os03g03340	promoter	HCP	Distal	NA	NA	1.05088e-09	2.76553	hypermethylation	NA
LOC_Os03g04195	promoter	HCP	Distal	NA	NA	0.000242781	1.08964	hypermethylation	NA
LOC_Os03g04340	promoter	HCP	Intermediate	CGI shore	promoter	0.000895378	-1.21573	hypomethylation	sterol methyltransferase 2
LOC_Os03g06630	promoter	ICP	Intermediate	CGI shore	transcript	5.21634e-05	-4.64386	hypomethylation	heat shock transcription factor A6B
LOC_Os03g06630	promoter	ICP	Intermediate	CGI shore	promoter	5.21634e-05	-4.64386	hypomethylation	heat shock transcription factor A6B
LOC_Os03g06630	promoter	ICP	Intermediate	CGI	promoter	5.21634e-05	-4.64386	hypomethylation	heat shock transcription factor A6B
LOC_Os03g07100	promoter	HCP	Proximal	NA	NA	1.1929e-17	6.40939	hypermethylation	Bifunctional inhibitor/lipid-transfer protein/seed storage 2S albumin superfamily protein
LOC_Os03g07420	promoter	HCP	Distal	NA	NA	0.000286543	2	hypermethylation	NA
LOC_Os03g09030	promoter	ICP	Intermediate	CGI shore	promoter	1.63192e-05	-2.73697	hypomethylation	Putative glycosyl hydrolase of unknown function (DUF1680)
LOC_Os03g11290	promoter	HCP	Proximal	NA	NA	0.000338411	4.24793	hypermethylation	Plant calmodulin-binding protein-related
LOC_Os03g11660	promoter	HCP	Intermediate	NA	NA	0.000373946	-2.16993	hypomethylation	Pyridoxal-5\'-phosphate-dependent enzyme family protein
LOC_Os03g12550	promoter	ICP	Distal	NA	NA	0.000365801	-2.41504	hypomethylation	NA
LOC_Os03g12850	promoter	ICP	Proximal	NA	NA	2.69372e-16	4.80735	hypermethylation	NA
LOC_Os03g13360	promoter	HCP	Proximal	CGI shore	promoter	1.54623e-06	-2.9386	hypomethylation	NA
LOC_Os03g13360	promoter	HCP	Proximal	CGI	promoter	1.54623e-06	-2.9386	hypomethylation	NA
LOC_Os03g13360	promoter	HCP	Proximal	CGI	intragenic	1.54623e-06	-2.9386	hypomethylation	NA
LOC_Os03g13360	promoter	HCP	Proximal	CGI	transcript	1.54623e-06	-2.9386	hypomethylation	NA
LOC_Os03g13370	promoter	HCP	Distal	CGI shore	promoter	1.54623e-06	-2.9386	hypomethylation	anaphase promoting complex 6
LOC_Os03g13370	promoter	HCP	Distal	CGI	promoter	1.54623e-06	-2.9386	hypomethylation	anaphase promoting complex 6
LOC_Os03g13370	promoter	HCP	Distal	CGI	intragenic	1.54623e-06	-2.9386	hypomethylation	anaphase promoting complex 6
LOC_Os03g13370	promoter	HCP	Distal	CGI	transcript	1.54623e-06	-2.9386	hypomethylation	anaphase promoting complex 6
LOC_Os03g13370	promoter	HCP	Distal	CGI	intergenic	1.54623e-06	-2.9386	hypomethylation	anaphase promoting complex 6
LOC_Os03g13579	promoter	HCP	Intermediate	NA	NA	8.65591e-05	-1.05987	hypomethylation	NA
LOC_Os03g14500	promoter	ICP	Intermediate	NA	NA	9.50187e-05	1.41504	hypermethylation	NA
LOC_Os03g15100	promoter	ICP	Proximal	NA	NA	7.25193e-08	-1.83007	hypomethylation	NA
LOC_Os03g15170	promoter	HCP	Distal	NA	NA	4.76902e-10	-2.58496	hypomethylation	NA
LOC_Os03g18729	promoter	HCP	Distal	NA	NA	1.94091e-12	-3.5325	hypomethylation	NA
LOC_Os03g19930	promoter	HCP	Distal	NA	NA	4.86347e-06	-1.39232	hypomethylation	L-Aspartase-like family protein
LOC_Os03g19930	promoter	HCP	Intermediate	CGI	promoter	9.12949e-19	-2.77897	hypomethylation	L-Aspartase-like family protein
LOC_Os03g19930	promoter	HCP	Distal	CGI	promoter	4.86347e-06	-1.39232	hypomethylation	L-Aspartase-like family protein
LOC_Os03g20270	promoter	ICP	Intermediate	NA	NA	3.28102e-08	-2.0163	hypomethylation	Eukaryotic aspartyl protease family protein
LOC_Os03g20640	promoter	HCP	Distal	NA	NA	0.00040538	1.55459	hypermethylation	NA
LOC_Os03g24710	promoter	ICP	Distal	NA	NA	3.84312e-05	-2	hypomethylation	terpene synthase 02
LOC_Os03g25010	promoter	ICP	Proximal	NA	NA	1.84395e-06	-2.64386	hypomethylation	GDSL-like Lipase/Acylhydrolase superfamily protein
LOC_Os03g27890	promoter	HCP	Distal	NA	NA	0.000480082	-1.1375	hypomethylation	NA
LOC_Os03g30390	promoter	HCP	Intermediate	NA	NA	7.41244e-08	1.33342	hypermethylation	NA
LOC_Os03g31410	promoter	HCP	Proximal	NA	NA	3.76391e-05	2.9542	hypermethylation	NA
LOC_Os03g37230	promoter	HCP	Distal	NA	NA	0.000139837	-1.03622	hypomethylation	NA
LOC_Os03g38359	promoter	ICP	Proximal	CGI shore	promoter	0.000114366	1.93289	hypermethylation	NA
LOC_Os03g38359	promoter	ICP	Proximal	CGI	promoter	0.000114366	1.93289	hypermethylation	NA
LOC_Os03g38359	promoter	ICP	Proximal	CGI	intragenic	0.000114366	1.93289	hypermethylation	NA
LOC_Os03g38359	promoter	ICP	Proximal	CGI	transcript	0.000114366	1.93289	hypermethylation	NA
LOC_Os03g40800	promoter	ICP	Proximal	NA	NA	4.96678e-08	2.66297	hypermethylation	NA
LOC_Os03g42670	promoter	HCP	Distal	NA	NA	6.49341e-19	5.01495	hypermethylation	NA
LOC_Os03g42810	promoter	HCP	Distal	NA	NA	3.66575e-09	2.80735	hypermethylation	inositol polyphosphate 5-phosphatase 11
LOC_Os03g48904	promoter	HCP	Intermediate	NA	NA	0.000887381	-1.58496	hypomethylation	Ankyrin repeat family protein
LOC_Os03g48970	promoter	HCP	Intermediate	NA	NA	0.000331133	2.32193	hypermethylation	nuclear factor Y, subunit A1
LOC_Os03g49550	promoter	HCP	Distal	NA	NA	0.000619715	1.08017	hypermethylation	UDP-Glycosyltransferase superfamily protein
LOC_Os03g49770	promoter	ICP	Distal	NA	NA	9.04575e-05	1.47131	hypermethylation	OSBP(oxysterol binding protein)-related protein 1C
LOC_Os03g49770	promoter	ICP	Distal	NA	NA	0.000152092	1.40718	hypermethylation	OSBP(oxysterol binding protein)-related protein 1C
LOC_Os03g52620	promoter	HCP	Distal	NA	NA	5.76137e-12	2.80735	hypermethylation	Pentatricopeptide repeat (PPR) superfamily protein
LOC_Os03g56100	promoter	HCP	Proximal	NA	NA	5.31684e-06	1.88264	hypermethylation	RAD3-like DNA-binding helicase protein
LOC_Os03g57880	promoter	ICP	Intermediate	NA	NA	0.000205154	-1.80735	hypomethylation	O-Glycosyl hydrolases family 17 protein
LOC_Os03g62060	promoter	HCP	Distal	NA	NA	2.22399e-08	-1.28488	hypomethylation	Peptidase M20/M25/M40 family protein
LOC_Os03g63010	promoter	ICP	Proximal	NA	NA	0.000369191	1.14543	hypermethylation	Alternative oxidase family protein
LOC_Os03g64250	promoter	HCP	Intermediate	NA	NA	0.000833699	4.08746	hypermethylation	RNA-binding ASCH domain protein
LOC_Os03g01420	promoter	HCP	Distal	NA	NA	1.52218e-06	2.55459	hypermethylation	NA
LOC_Os03g03510	promoter	HCP	Distal	NA	NA	1.68508e-05	2.80735	hypermethylation	CBL-interacting protein kinase 9
LOC_Os03g06980	promoter	HCP	Proximal	NA	NA	0.000647977	3.32193	hypermethylation	Alba DNA/RNA-binding protein
LOC_Os03g07410	promoter	HCP	Proximal	NA	NA	1.29065e-05	-3.9542	hypomethylation	NA
LOC_Os03g07410	promoter	HCP	Proximal	NA	NA	8.73611e-06	-4	hypomethylation	NA
LOC_Os03g08030	promoter	HCP	Intermediate	NA	NA	6.71257e-06	1.18688	hypermethylation	NA
LOC_Os03g08640	promoter	HCP	Intermediate	NA	NA	0.000103505	-1.2076	hypomethylation	origin recognition complex second largest subunit 2
LOC_Os03g08680	promoter	HCP	Distal	NA	NA	1.39804e-05	4.70044	hypermethylation	Pentatricopeptide repeat (PPR) superfamily protein
LOC_Os03g09230	promoter	HCP	Intermediate	NA	NA	0.00015522	-3.64386	hypomethylation	Bifunctional inhibitor/lipid-transfer protein/seed storage 2S albumin superfamily protein
LOC_Os03g10650	promoter	HCP	Intermediate	NA	NA	8.90647e-05	2.85798	hypermethylation	cyclin d5;1
LOC_Os03g10960	promoter	HCP	Intermediate	NA	NA	3.70217e-09	1.9386	hypermethylation	NA
LOC_Os03g12490	promoter	ICP	Intermediate	NA	NA	1.13402e-05	3.85798	hypermethylation	FAR1-related sequence 5
LOC_Os03g13690	promoter	HCP	Intermediate	NA	NA	4.45985e-08	-3.02554	hypomethylation	Mevalonate/galactokinase family protein
LOC_Os03g14900	promoter	HCP	Distal	NA	NA	9.54065e-06	-2.24101	hypomethylation	NB-ARC domain-containing disease resistance protein
LOC_Os03g15033	promoter	HCP	Intermediate	NA	NA	0.000323468	2.70044	hypermethylation	Protein of unknown function (DUF3353)
LOC_Os03g16270	promoter	HCP	Distal	NA	NA	9.54346e-12	-5	hypomethylation	NA
LOC_Os03g17260	promoter	LCP	Distal	NA	NA	1.32002e-05	-2.38466	hypomethylation	NA
LOC_Os03g17634	promoter	HCP	Intermediate	CGI	promoter	0.000415513	3.39232	hypermethylation	Tetratricopeptide repeat (TPR)-like superfamily protein
LOC_Os03g20060	promoter	HCP	Proximal	CGI	intragenic	2.72492e-06	-1.9386	hypomethylation	NA
LOC_Os03g20060	promoter	HCP	Proximal	CGI	promoter	2.72492e-06	-1.9386	hypomethylation	NA
LOC_Os03g20710	promoter	HCP	Intermediate	NA	NA	1.63685e-05	-1.0091	hypomethylation	beta glucosidase 43
LOC_Os03g22230	promoter	HCP	Distal	NA	NA	0.000279457	-1.3744	hypomethylation	Pollen Ole e 1 allergen and extensin family protein
LOC_Os03g24130	promoter	HCP	Distal	NA	NA	3.91825e-09	-1.24166	hypomethylation	NA
LOC_Os03g24940	promoter	ICP	Intermediate	NA	NA	4.59594e-07	-4.2854	hypomethylation	plectin-related
LOC_Os03g24940	promoter	ICP	Intermediate	NA	NA	3.94676e-06	-3.2854	hypomethylation	plectin-related
LOC_Os03g25390	promoter	HCP	Distal	NA	NA	2.486e-06	-1.45251	hypomethylation	novel plant snare 13
LOC_Os03g26630	promoter	HCP	Intermediate	NA	NA	6.422e-05	-1.47393	hypomethylation	SAP domain-containing protein
LOC_Os03g27040	promoter	HCP	Distal	NA	NA	3.91495e-06	1.26024	hypermethylation	P-type ATP-ase 1
LOC_Os03g27550	promoter	ICP	Intermediate	NA	NA	4.811e-06	1.84327	hypermethylation	serine carboxypeptidase-like 51
LOC_Os03g27560	promoter	HCP	Distal	NA	NA	0.000182424	-4.45943	hypomethylation	NA
LOC_Os03g27860	promoter	HCP	Distal	NA	NA	9.63665e-13	-2.64046	hypomethylation	NA
LOC_Os03g27900	promoter	HCP	Distal	NA	NA	3.0369e-05	1.03882	hypermethylation	jasmonate-zim-domain protein 1
LOC_Os03g28420	promoter	HCP	Intermediate	NA	NA	6.18097e-05	2.24793	hypermethylation	fatty acid biosynthesis 1
LOC_Os03g29990	promoter	HCP	Proximal	NA	NA	6.24926e-06	-1.34192	hypomethylation	NA
LOC_Os03g30130	promoter	HCP	Distal	CGI	promoter	2.17052e-09	2.9542	hypermethylation	PLC-like phosphodiesterases superfamily protein
LOC_Os03g30130	promoter	HCP	Distal	CGI	intergenic	2.17052e-09	2.9542	hypermethylation	PLC-like phosphodiesterases superfamily protein
LOC_Os03g30130	promoter	HCP	Distal	CGI	promoter	8.15707e-09	2.88264	hypermethylation	PLC-like phosphodiesterases superfamily protein
LOC_Os03g30130	promoter	HCP	Distal	CGI	intergenic	8.15707e-09	2.88264	hypermethylation	PLC-like phosphodiesterases superfamily protein
LOC_Os03g31044	promoter	HCP	Intermediate	NA	NA	8.1565e-05	1.40054	hypermethylation	U-box domain-containing protein kinase family protein
LOC_Os03g31044	promoter	HCP	Intermediate	NA	NA	2.1924e-05	1.48543	hypermethylation	U-box domain-containing protein kinase family protein
LOC_Os03g31460	promoter	HCP	Proximal	NA	NA	0.000266595	3.45943	hypermethylation	actin binding
LOC_Os03g32050	promoter	HCP	Intermediate	NA	NA	0.000963958	1.17585	hypermethylation	Peroxidase superfamily protein
LOC_Os03g32526	promoter	HCP	Proximal	NA	NA	0.000280293	-1.25239	hypomethylation	P-loop containing nucleoside triphosphate hydrolases superfamily protein
LOC_Os03g34040	promoter	HCP	Distal	NA	NA	8.40805e-21	3.10852	hypermethylation	Ribosomal protein S5 family protein
LOC_Os03g38689	promoter	ICP	Distal	NA	NA	0.000736216	1.75002	hypermethylation	leucine-rich repeat transmembrane protein kinase family protein
LOC_Os03g39570	promoter	HCP	Intermediate	NA	NA	0.000373946	-2.28011	hypomethylation	NA
LOC_Os03g42590	promoter	HCP	Proximal	NA	NA	7.25621e-05	-1.15347	hypomethylation	NA
LOC_Os03g44130	promoter	HCP	Proximal	CGI shore	intragenic	0.000286543	-1.77761	hypomethylation	NA
LOC_Os03g44130	promoter	HCP	Proximal	CGI shore	promoter	0.000286543	-1.77761	hypomethylation	NA
LOC_Os03g44510	promoter	HCP	Intermediate	NA	NA	8.79783e-08	1.25457	hypermethylation	NA
LOC_Os03g44600	promoter	ICP	Proximal	NA	NA	0.000130841	-1.52083	hypomethylation	zinc knuckle (CCHC-type) family protein
LOC_Os03g47210	promoter	HCP	Intermediate	NA	NA	1.07971e-06	-4.20945	hypomethylation	NA
LOC_Os03g47970	promoter	HCP	Intermediate	NA	NA	1.12738e-07	2.72792	hypermethylation	ZIM-like 1
LOC_Os03g49180	promoter	HCP	Intermediate	NA	NA	3.35377e-05	-2.848	hypomethylation	Alkaline phytoceramidase (aPHC)
LOC_Os03g49900	promoter	HCP	Intermediate	NA	NA	1.52513e-09	4.08746	hypermethylation	Transmembrane Fragile-X-F-associated protein
LOC_Os03g52230	promoter	HCP	Intermediate	NA	NA	5.34087e-06	1.49643	hypermethylation	dynamin-like protein 6
LOC_Os03g52475	promoter	HCP	Intermediate	NA	NA	4.11999e-27	-7.14975	hypomethylation	Tetratricopeptide repeat (TPR)-like superfamily protein
LOC_Os03g56070	promoter	HCP	Distal	NA	NA	2.7571e-05	-1.62619	hypomethylation	NA
LOC_Os03g56300	promoter	HCP	Intermediate	NA	NA	0.000122825	-2.10434	hypomethylation	Alpha-helical ferredoxin
LOC_Os03g57080	promoter	HCP	Distal	NA	NA	0.000125781	1.44746	hypermethylation	patatin-like protein 6
LOC_Os03g57090	promoter	HCP	Proximal	NA	NA	7.3051e-09	-3.75489	hypomethylation	Arv1-like protein
LOC_Os03g57145	promoter	HCP	Proximal	NA	NA	2.07885e-22	3.34239	hypermethylation	NA
LOC_Os03g57580	promoter	HCP	Proximal	CGI shore	intragenic	0.00089238	-1.77259	hypomethylation	NA
LOC_Os03g57580	promoter	HCP	Proximal	CGI shore	promoter	0.00089238	-1.77259	hypomethylation	NA
LOC_Os03g57580	promoter	HCP	Proximal	CGI shore	transcript	0.00089238	-1.77259	hypomethylation	NA
LOC_Os03g58040	promoter	ICP	Intermediate	NA	NA	0.000176604	-2.36257	hypomethylation	glutamate dehydrogenase 1
LOC_Os03g60900	promoter	HCP	Distal	NA	NA	8.33745e-05	2.03562	hypermethylation	AtGCP3 interacting protein 1
LOC_Os03g61150	promoter	ICP	Proximal	NA	NA	1.24613e-08	2.85798	hypermethylation	NA
LOC_Os03g62180	promoter	ICP	Distal	NA	NA	2.95933e-05	1.1375	hypermethylation	lectin protein kinase family protein
LOC_Os03g62180	promoter	ICP	Distal	NA	NA	1.48576e-05	1.2076	hypermethylation	lectin protein kinase family protein
LOC_Os03g62360	promoter	HCP	Intermediate	NA	NA	4.25227e-06	3.16993	hypermethylation	NA
LOC_Os03g63074	promoter	HCP	Distal	NA	NA	0.000301275	3	hypermethylation	purple acid phosphatase 15
LOC_Os03g63760	promoter	HCP	Distal	NA	NA	0.000232287	-1.90689	hypomethylation	xyloglucan endotransglucosylase/hydrolase 30
LOC_Os04g01690	promoter	ICP	Proximal	NA	NA	9.28414e-05	2.20945	hypermethylation	arginine decarboxylase 1
LOC_Os04g01690	promoter	ICP	Proximal	NA	NA	4.14759e-05	2.4021	hypermethylation	arginine decarboxylase 1
LOC_Os04g03050	promoter	ICP	Distal	NA	NA	3.32057e-05	-1.67377	hypomethylation	Subtilase family protein
LOC_Os04g04200	promoter	HCP	Proximal	NA	NA	4.28732e-05	1.6939	hypermethylation	NA
LOC_Os04g04650	promoter	ICP	Intermediate	NA	NA	0.000833699	4.08746	hypermethylation	NA
LOC_Os04g04770	promoter	HCP	Distal	NA	NA	6.14171e-06	-1.97728	hypomethylation	Concanavalin A-like lectin protein kinase family protein
LOC_Os04g07030	promoter	ICP	Distal	NA	NA	1.61252e-05	-3.45943	hypomethylation	NA
LOC_Os04g09550	promoter	HCP	Distal	NA	NA	2.9914e-07	-2.56071	hypomethylation	NA
LOC_Os04g09900	promoter	ICP	Distal	NA	NA	0.000161922	1.12711	hypermethylation	Terpenoid cyclases/Protein prenyltransferases superfamily protein
LOC_Os04g11780	promoter	HCP	Proximal	NA	NA	1.83991e-10	-4.32193	hypomethylation	NB-ARC domain-containing disease resistance protein
LOC_Os04g11980	promoter	ICP	Proximal	NA	NA	0.000323468	2.70044	hypermethylation	NA
LOC_Os04g12900	promoter	ICP	Proximal	NA	NA	3.72367e-05	-1.94753	hypomethylation	Uridine diphosphate glycosyltransferase 74E2
LOC_Os04g13380	promoter	ICP	Distal	NA	NA	0.000388307	1.88753	hypermethylation	NA
LOC_Os04g14990	promoter	ICP	Proximal	NA	NA	0.000338411	4.24793	hypermethylation	BURP domain-containing protein
LOC_Os04g16540	promoter	ICP	Proximal	NA	NA	6.19219e-05	1.25939	hypermethylation	NA
LOC_Os04g20164	promoter	HCP	Distal	NA	NA	9.43638e-06	1.65208	hypermethylation	Copper amine oxidase family protein
LOC_Os04g21890	promoter	ICP	Distal	NA	NA	6.85978e-05	1.43741	hypermethylation	NB-ARC domain-containing disease resistance protein
LOC_Os04g21910	promoter	HCP	Proximal	NA	NA	0.000182424	-4.45943	hypomethylation	Pentatricopeptide repeat (PPR) superfamily protein
LOC_Os04g22180	promoter	HCP	Proximal	NA	NA	0.000736216	1.58496	hypermethylation	NA
LOC_Os04g22700	promoter	HCP	Distal	NA	NA	0.000651278	1.55254	hypermethylation	NA
LOC_Os04g24200	promoter	HCP	Intermediate	NA	NA	3.7375e-08	-5.39232	hypomethylation	NA
LOC_Os04g24240	promoter	HCP	Proximal	NA	NA	5.4142e-05	-1.23195	hypomethylation	NA
LOC_Os04g25790	promoter	HCP	Proximal	NA	NA	7.86194e-14	4.58496	hypermethylation	NA
LOC_Os04g30590	promoter	HCP	Distal	NA	NA	0.000540525	-1.46566	hypomethylation	NA
LOC_Os04g31320	promoter	ICP	Proximal	NA	NA	5.97675e-05	2.152	hypermethylation	SWIB/MDM2 domain superfamily protein
LOC_Os04g32010	promoter	HCP	Distal	NA	NA	1.73354e-06	1.60334	hypermethylation	chlorsulfuron/imidazolinone resistant 1
LOC_Os04g36730	promoter	HCP	Intermediate	NA	NA	1.56013e-08	-5.45943	hypomethylation	alfin-like 5
LOC_Os04g39940	promoter	HCP	Intermediate	NA	NA	3.39169e-05	3.27302	hypermethylation	DZC (Disease resistance/zinc finger/chromosome condensation-like region) domain containing protein
LOC_Os04g41770	promoter	ICP	Distal	NA	NA	0.000152092	1.40718	hypermethylation	Protein of unknown function, DUF642
LOC_Os04g41780	promoter	ICP	Distal	NA	NA	0.000323468	2.70044	hypermethylation	NA
LOC_Os04g44260	promoter	HCP	Proximal	NA	NA	0.000266831	1.926	hypermethylation	NADPH-dependent thioredoxin reductase A
LOC_Os04g44850	promoter	HCP	Intermediate	NA	NA	3.86262e-07	-2.75489	hypomethylation	galacturonosyltransferase-like 4
LOC_Os04g47550	promoter	HCP	Intermediate	CGI shore	promoter	1.8886e-05	-1.26303	hypomethylation	NA
LOC_Os04g47550	promoter	HCP	Intermediate	CGI shore	promoter	2.51723e-05	-1.22677	hypomethylation	NA
LOC_Os04g48260	promoter	HCP	Proximal	CGI	promoter	2.21579e-15	-5.37504	hypomethylation	RING/U-box superfamily protein
LOC_Os04g48500	promoter	HCP	Distal	NA	NA	1.86726e-05	-2.45943	hypomethylation	NA
LOC_Os04g48800	promoter	ICP	Proximal	NA	NA	1.47297e-10	4.22239	hypermethylation	GDSL-like Lipase/Acylhydrolase superfamily protein
LOC_Os04g51960	promoter	HCP	Distal	NA	NA	0.000356732	-2	hypomethylation	NA
LOC_Os04g56110	promoter	ICP	Distal	NA	NA	0.000758073	2.37851	hypermethylation	S-domain-2 5
LOC_Os04g56110	promoter	ICP	Distal	NA	NA	0.000498157	2.27302	hypermethylation	S-domain-2 5
LOC_Os04g58580	promoter	HCP	Proximal	NA	NA	0.000640426	-4.24793	hypomethylation	phosphomannomutase
LOC_Os04g59120	promoter	HCP	Distal	NA	NA	0.000218944	-1.85415	hypomethylation	nodulin MtN21 /EamA-like transporter family protein
LOC_Os04g01320	promoter	HCP	Distal	NA	NA	2.58047e-07	-1.58496	hypomethylation	S-locus lectin protein kinase family protein
LOC_Os04g01530	promoter	HCP	Distal	NA	NA	9.29151e-07	5	hypermethylation	P-loop containing nucleoside triphosphate hydrolases superfamily protein
LOC_Os04g04170	promoter	HCP	Distal	NA	NA	2.71586e-05	1.05247	hypermethylation	NA
LOC_Os04g05820	promoter	HCP	Intermediate	NA	NA	2.42841e-08	-5.42626	hypomethylation	NA
LOC_Os04g06100	promoter	HCP	Distal	NA	NA	1.52809e-16	-2.96578	hypomethylation	NA
LOC_Os04g08804	promoter	HCP	Distal	CGI shore	promoter	0.000136639	4.39232	hypermethylation	NA
LOC_Os04g08804	promoter	HCP	Distal	CGI shore	intergenic	0.000136639	4.39232	hypermethylation	NA
LOC_Os04g08804	promoter	HCP	Distal	CGI	intergenic	0.000136639	4.39232	hypermethylation	NA
LOC_Os04g10020	promoter	HCP	Distal	NA	NA	1.52218e-06	2.55459	hypermethylation	NA
LOC_Os04g10219	promoter	HCP	Intermediate	NA	NA	0.00089923	1.11189	hypermethylation	NA
LOC_Os04g10260	promoter	HCP	Proximal	NA	NA	9.59913e-05	-1.54253	hypomethylation	Basic-leucine zipper (bZIP) transcription factor family protein
LOC_Os04g12540	promoter	HCP	Distal	NA	NA	6.97948e-05	3.64386	hypermethylation	receptor-like protein kinase 1
LOC_Os04g13150	promoter	HCP	Intermediate	NA	NA	1.06275e-05	-3.5025	hypomethylation	F-box/RNI-like/FBD-like domains-containing protein
LOC_Os04g14130	promoter	HCP	Proximal	NA	NA	8.39013e-06	-1.73039	hypomethylation	Tetratricopeptide repeat (TPR)-like superfamily protein
LOC_Os04g14320	promoter	HCP	Distal	NA	NA	1.37958e-11	2.77259	hypermethylation	NA
LOC_Os04g15780	promoter	ICP	Distal	NA	NA	1.17979e-06	-1.72583	hypomethylation	NA
LOC_Os04g16680	promoter	HCP	Distal	NA	NA	0.000863296	1.24793	hypermethylation	sedoheptulose-bisphosphatase
LOC_Os04g17500	promoter	ICP	Distal	NA	NA	0.000736216	1.58496	hypermethylation	NA
LOC_Os04g19684	promoter	HCP	Distal	NA	NA	2.32374e-07	-2.22239	hypomethylation	methyl-CPG-binding domain protein 13
LOC_Os04g22410	promoter	HCP	Distal	NA	NA	0.000640426	-1.80735	hypomethylation	NA
LOC_Os04g23500	promoter	HCP	Distal	NA	NA	3.67431e-10	-2.42033	hypomethylation	NA
LOC_Os04g24020	promoter	HCP	Distal	NA	NA	8.32461e-08	1.58496	hypermethylation	NA
LOC_Os04g24804	promoter	HCP	Proximal	NA	NA	1.39479e-06	-3.70044	hypomethylation	NA
LOC_Os04g25590	promoter	HCP	Distal	NA	NA	5.6444e-10	1.33518	hypermethylation	NA
LOC_Os04g25990	promoter	HCP	Distal	NA	NA	2.96871e-06	-1.10343	hypomethylation	S-adenosyl-L-methionine-dependent methyltransferases superfamily protein
LOC_Os04g29880	promoter	ICP	Distal	NA	NA	2.92474e-05	-3.08746	hypomethylation	wall associated kinase 3
LOC_Os04g31610	promoter	HCP	Intermediate	NA	NA	0.000143947	2.28011	hypermethylation	HCP-like superfamily protein with MYND-type zinc finger
LOC_Os04g33220	promoter	HCP	Distal	NA	NA	1.96436e-05	-3.90689	hypomethylation	Mitochondrial import inner membrane translocase subunit Tim17/Tim22/Tim23 family protein
LOC_Os04g33790	promoter	HCP	Distal	NA	NA	4.41741e-20	6.59991	hypermethylation	NA
LOC_Os04g34820	promoter	ICP	Intermediate	NA	NA	3.58939e-05	2.03242	hypermethylation	NA
LOC_Os04g38380	promoter	HCP	Intermediate	CGI shore	promoter	3.96776e-05	2.18763	hypermethylation	NA
LOC_Os04g38950	promoter	HCP	Distal	NA	NA	6.18097e-05	2.24793	hypermethylation	anthranilate synthase beta subunit 1
LOC_Os04g38950	promoter	HCP	Distal	NA	NA	4.09557e-05	2.2854	hypermethylation	anthranilate synthase beta subunit 1
LOC_Os04g39864	promoter	HCP	Distal	NA	NA	0.000124031	-1.38995	hypomethylation	beta glucosidase 13
LOC_Os04g39864	promoter	HCP	Distal	NA	NA	0.000386343	-1.31194	hypomethylation	beta glucosidase 13
LOC_Os04g39864	promoter	HCP	Intermediate	NA	NA	7.45482e-05	-1.89308	hypomethylation	beta glucosidase 17
LOC_Os04g40130	promoter	HCP	Intermediate	NA	NA	1.70477e-06	-3.35755	hypomethylation	Pentatricopeptide repeat (PPR) superfamily protein
LOC_Os04g40350	promoter	HCP	Intermediate	NA	NA	0.000239263	-3.58496	hypomethylation	NA
LOC_Os04g40350	promoter	HCP	Distal	NA	NA	8.68018e-06	-1.49185	hypomethylation	NA
LOC_Os04g40410	promoter	HCP	Intermediate	NA	NA	0.00040538	1.55459	hypermethylation	nitrate transmembrane transporters
LOC_Os04g41238	promoter	HCP	Proximal	CGI shore	intragenic	0.000255348	-1.12286	hypomethylation	NA
LOC_Os04g41238	promoter	HCP	Proximal	CGI	intragenic	0.000255348	-1.12286	hypomethylation	NA
LOC_Os04g41238	promoter	HCP	Proximal	CGI	promoter	0.000255348	-1.12286	hypomethylation	NA
LOC_Os04g41238	promoter	HCP	Proximal	CGI shore	promoter	0.000255348	-1.12286	hypomethylation	NA
LOC_Os04g42451	promoter	HCP	Distal	NA	NA	5.78949e-06	-1.55254	hypomethylation	calcium-dependent protein kinase 13
LOC_Os04g44354	promoter	HCP	Intermediate	NA	NA	0.000505004	-1.96347	hypomethylation	UDP-Glycosyltransferase superfamily protein
LOC_Os04g44354	promoter	HCP	Intermediate	NA	NA	8.45751e-05	-2.32193	hypomethylation	UDP-Glycosyltransferase superfamily protein
LOC_Os04g45900	promoter	HCP	Distal	NA	NA	6.38808e-06	1.78427	hypermethylation	YELLOW STRIPE like 2
LOC_Os04g48300	promoter	HCP	Proximal	NA	NA	0.000651278	1.55254	hypermethylation	NA
LOC_Os04g49680	promoter	HCP	Intermediate	NA	NA	2.15222e-06	-2.27302	hypomethylation	Protein of unknown function (DUF581)
LOC_Os04g51460	promoter	HCP	Distal	NA	NA	7.99344e-05	-1.50589	hypomethylation	xyloglucan endotransglucosylase/hydrolase 24
LOC_Os04g54190	promoter	HCP	Distal	NA	NA	5.33019e-05	2	hypermethylation	S-locus lectin protein kinase family protein
LOC_Os04g54190	promoter	HCP	Intermediate	NA	NA	4.09557e-05	2.2854	hypermethylation	cysteine-rich RLK (RECEPTOR-like protein kinase) 8
LOC_Os04g54190	promoter	HCP	Intermediate	NA	NA	0.000138896	2.16993	hypermethylation	cysteine-rich RLK (RECEPTOR-like protein kinase) 8
LOC_Os04g55290	promoter	ICP	Intermediate	NA	NA	3.79607e-06	1.12338	hypermethylation	G10 family protein
LOC_Os04g55290	promoter	HCP	Proximal	NA	NA	8.48665e-08	1.49354	hypermethylation	G10 family protein
LOC_Os04g56210	promoter	ICP	Proximal	NA	NA	0.000963418	-4.16993	hypomethylation	farnesyl diphosphate synthase 2
LOC_Os04g56220	promoter	HCP	Intermediate	NA	NA	1.53588e-05	3.04439	hypermethylation	NA
LOC_Os05g01780	promoter	HCP	Proximal	NA	NA	1.52079e-07	3.77259	hypermethylation	with no lysine (K) kinase 3
LOC_Os05g02110	promoter	HCP	Distal	NA	NA	4.03786e-05	-2.12553	hypomethylation	poltergeist like 4
LOC_Os05g02630	promoter	ICP	Distal	NA	NA	0.000942782	1	hypermethylation	NA
LOC_Os05g05660	promoter	HCP	Distal	NA	NA	3.1969e-10	-3.30117	hypomethylation	Tudor/PWWP/MBT superfamily protein
LOC_Os05g06800	promoter	HCP	Distal	NA	NA	4.25227e-06	-2	hypomethylation	NA
LOC_Os05g08580	promoter	ICP	Proximal	CGI shore	promoter	0.000433415	-1.61298	hypomethylation	NA
LOC_Os05g08580	promoter	ICP	Proximal	CGI	promoter	0.000433415	-1.61298	hypomethylation	NA
LOC_Os05g08580	promoter	ICP	Proximal	CGI	intragenic	0.000433415	-1.61298	hypomethylation	NA
LOC_Os05g10400	promoter	HCP	Proximal	NA	NA	1.6328e-11	4.85798	hypermethylation	NA
LOC_Os05g10450	promoter	HCP	Distal	NA	NA	1.31744e-05	-1.76553	hypomethylation	NA
LOC_Os05g10625	promoter	HCP	Proximal	NA	NA	9.54346e-12	-5	hypomethylation	NA
LOC_Os05g12300	promoter	HCP	Proximal	NA	NA	9.43763e-05	2.63227	hypermethylation	NA
LOC_Os05g13430	promoter	HCP	Distal	NA	NA	0.000582084	1.12928	hypermethylation	NA
LOC_Os05g13530	promoter	HCP	Intermediate	NA	NA	0.00089923	1.11189	hypermethylation	NA
LOC_Os05g14720	promoter	ICP	Proximal	NA	NA	0.000286543	-1.19502	hypomethylation	NA
LOC_Os05g16350	promoter	HCP	Distal	NA	NA	3.02436e-06	-1.1281	hypomethylation	NA
LOC_Os05g17010	promoter	HCP	Distal	NA	NA	7.41244e-08	-1.58496	hypomethylation	terpene synthase 21
LOC_Os05g17230	promoter	HCP	Intermediate	NA	NA	5.81985e-08	2	hypermethylation	NA
LOC_Os05g17680	promoter	HCP	Proximal	NA	NA	1.08496e-05	1.83289	hypermethylation	NA
LOC_Os05g18900	promoter	ICP	Intermediate	NA	NA	7.45482e-05	-1.89308	hypomethylation	NA
LOC_Os05g24500	promoter	ICP	Distal	NA	NA	5.5552e-06	-1.89616	hypomethylation	Terpenoid cyclases/Protein prenyltransferases superfamily protein
LOC_Os05g26240	promoter	HCP	Distal	NA	NA	1.26057e-05	-1.5502	hypomethylation	NA
LOC_Os05g27220	promoter	HCP	Intermediate	NA	NA	2.419e-09	-4.16993	hypomethylation	NA
LOC_Os05g27390	promoter	HCP	Distal	NA	NA	3.3916e-05	1.02554	hypermethylation	NA
LOC_Os05g27950	promoter	HCP	Distal	NA	NA	4.90044e-06	-1.82782	hypomethylation	Protein of unknown function, DUF538
LOC_Os05g30240	promoter	HCP	Intermediate	NA	NA	0.000525975	1.078	hypermethylation	glutamine-rich protein 23
LOC_Os05g30535	promoter	ICP	Distal	NA	NA	8.60242e-05	-1.45457	hypomethylation	NA
LOC_Os05g30850	promoter	ICP	Intermediate	NA	NA	8.60242e-05	4.45943	hypermethylation	DNA binding
LOC_Os05g31430	promoter	ICP	Distal	NA	NA	0.000415513	3.39232	hypermethylation	NA
LOC_Os05g34590	promoter	ICP	Distal	NA	NA	8.93961e-09	-1.4975	hypomethylation	NA
LOC_Os05g36090	promoter	ICP	Distal	NA	NA	0.000258653	-2.20945	hypomethylation	DHHC-type zinc finger family protein
LOC_Os05g39110	promoter	ICP	Intermediate	CGI shore	intergenic	4.35153e-06	-2.04731	hypomethylation	SELT-like protein precursor
LOC_Os05g39110	promoter	ICP	Intermediate	CGI shore	promoter	4.35153e-06	-2.04731	hypomethylation	SELT-like protein precursor
LOC_Os05g39110	promoter	ICP	Intermediate	CGI	promoter	4.35153e-06	-2.04731	hypomethylation	SELT-like protein precursor
LOC_Os05g39180	promoter	ICP	Proximal	NA	NA	4.38135e-09	-5.55459	hypomethylation	NA
LOC_Os05g39374	promoter	HCP	Distal	CGI shore	intragenic	4.59899e-07	-3.02975	hypomethylation	NA
LOC_Os05g39374	promoter	HCP	Distal	CGI shore	transcript	4.59899e-07	-3.02975	hypomethylation	NA
LOC_Os05g41530	promoter	ICP	Distal	NA	NA	2.81507e-07	2.45943	hypermethylation	zinc ion binding
LOC_Os05g43870	promoter	ICP	Proximal	NA	NA	1.49048e-11	3.18982	hypermethylation	interactor of constitutive active rops 1
LOC_Os05g47580	promoter	ICP	Proximal	NA	NA	0.000743646	-2.48543	hypomethylation	hydroxyproline-rich glycoprotein family protein
LOC_Os05g48100	promoter	HCP	Proximal	NA	NA	1.66396e-08	-3.70044	hypomethylation	NA
LOC_Os05g49670	promoter	HCP	Intermediate	NA	NA	9.75719e-08	-2	hypomethylation	NA
LOC_Os05g51180	promoter	HCP	Distal	NA	NA	6.4739e-14	-4.33985	hypomethylation	Hyaluronan / mRNA binding family
LOC_Os05g51270	promoter	HCP	Intermediate	CGI shore	promoter	0.000109594	-1.91427	hypomethylation	NA
LOC_Os05g03270	promoter	HCP	Intermediate	NA	NA	1.21612e-05	-1.62293	hypomethylation	NA
LOC_Os05g03270	promoter	HCP	Distal	NA	NA	4.14187e-12	-1.90442	hypomethylation	NA
LOC_Os05g05010	promoter	ICP	Proximal	CGI shore	promoter	5.95533e-07	-3.20163	hypomethylation	NA
LOC_Os05g06014	promoter	HCP	Distal	NA	NA	5.84421e-06	1.18322	hypermethylation	NA
LOC_Os05g07080	promoter	ICP	Intermediate	NA	NA	1.96216e-05	-2.18442	hypomethylation	S-locus lectin protein kinase family protein
LOC_Os05g07280	promoter	HCP	Distal	NA	NA	5.74553e-07	5.04439	hypermethylation	NA
LOC_Os05g08550	promoter	HCP	Intermediate	NA	NA	1.17979e-06	-5.08746	hypomethylation	NA
LOC_Os05g08930	promoter	HCP	Intermediate	NA	NA	0.000692484	-1.20353	hypomethylation	Tetratricopeptide repeat (TPR)-like superfamily protein
LOC_Os05g14280	promoter	ICP	Intermediate	NA	NA	1.1729e-08	1.89077	hypermethylation	Ribonuclease H-like superfamily protein
LOC_Os05g15300	promoter	HCP	Intermediate	NA	NA	1.53402e-06	-1.68806	hypomethylation	NA
LOC_Os05g15800	promoter	ICP	Distal	NA	NA	5.68605e-06	-2.6845	hypomethylation	NA
LOC_Os05g16240	promoter	HCP	Distal	NA	NA	0.000830957	-1.03037	hypomethylation	NA
LOC_Os05g17690	promoter	HCP	Intermediate	NA	NA	0.000683678	-1	hypomethylation	NA
LOC_Os05g20350	promoter	HCP	Proximal	NA	NA	0.000437604	-1.32193	hypomethylation	NA
LOC_Os05g24390	promoter	HCP	Distal	NA	NA	1.7685e-05	1.52356	hypermethylation	NA
LOC_Os05g26660	promoter	HCP	Distal	NA	NA	0.0004613	1.34792	hypermethylation	NAD(P)H dehydrogenase B3
LOC_Os05g27120	promoter	HCP	Distal	NA	NA	0.000270391	1.47999	hypermethylation	Protein of unknown function (DUF640)
LOC_Os05g27530	promoter	HCP	Intermediate	NA	NA	3.42751e-05	1.06904	hypermethylation	Ras-related small GTP-binding family protein
LOC_Os05g30360	promoter	ICP	Intermediate	NA	NA	0.000103961	-1.86507	hypomethylation	NA
LOC_Os05g30695	promoter	HCP	Proximal	NA	NA	1.64584e-09	-2.04264	hypomethylation	NA
LOC_Os05g30790	promoter	HCP	Intermediate	NA	NA	0.000238591	-2.63227	hypomethylation	CW-type Zinc Finger
LOC_Os05g31520	promoter	HCP	Proximal	NA	NA	0.000320925	-2.80735	hypomethylation	NA
LOC_Os05g34730	promoter	HCP	Distal	NA	NA	0.000158574	1.67807	hypermethylation	Integrase-type DNA-binding superfamily protein
LOC_Os05g35760	promoter	HCP	Distal	NA	NA	3.33382e-09	-1.98606	hypomethylation	SNF1-related protein kinase 2.10
LOC_Os05g37860	promoter	HCP	Intermediate	NA	NA	5.34087e-06	1.49643	hypermethylation	NA
LOC_Os05g38740	promoter	HCP	Distal	CGI shore	promoter	0.000540398	-1.558	hypomethylation	Histone superfamily protein
LOC_Os05g38740	promoter	HCP	Distal	CGI shore	intergenic	0.000540398	-1.558	hypomethylation	Histone superfamily protein
LOC_Os05g38860	promoter	HCP	Distal	NA	NA	0.000509398	-1.0435	hypomethylation	NA
LOC_Os05g39250	promoter	HCP	Intermediate	CGI shore	promoter	0.000505004	2.43296	hypermethylation	PEBP (phosphatidylethanolamine-binding protein) family protein
LOC_Os05g39650	promoter	HCP	Intermediate	NA	NA	0.000478227	-1.18763	hypomethylation	phytanoyl-CoA dioxygenase (PhyH) family protein
LOC_Os05g40590	promoter	HCP	Distal	NA	NA	8.36373e-05	1.35364	hypermethylation	NA
LOC_Os05g40740	promoter	HCP	Distal	CGI	promoter	0.000143947	2.28011	hypermethylation	SKU5 similar 13
LOC_Os05g40970	promoter	ICP	Intermediate	NA	NA	2.54892e-05	2.1375	hypermethylation	NA
LOC_Os05g44010	promoter	ICP	Proximal	NA	NA	2.1219e-07	1.82597	hypermethylation	NA
LOC_Os05g45100	promoter	HCP	Distal	NA	NA	1.29996e-06	2.07529	hypermethylation	UDP-glucosyl transferase 88A1
LOC_Os05g46240	promoter	HCP	Proximal	NA	NA	6.36979e-16	-5.42626	hypomethylation	Protein of unknown function (DUF778)
LOC_Os05g48590	promoter	HCP	Distal	NA	NA	8.60242e-05	-1.45457	hypomethylation	indoleacetic acid-induced protein 8
LOC_Os05g49170	promoter	HCP	Intermediate	CGI	promoter	4.01533e-07	-1.75291	hypomethylation	cold regulated 314 thylakoid membrane 2
LOC_Os05g50650	promoter	HCP	Proximal	NA	NA	2.44135e-05	-3.41504	hypomethylation	NA
LOC_Os05g51250	promoter	HCP	Proximal	NA	NA	4.87388e-20	2.78759	hypermethylation	NA
LOC_Os06g03230	promoter	HCP	Intermediate	NA	NA	3.09042e-08	-4	hypomethylation	NA
LOC_Os06g03486	promoter	HCP	Intermediate	NA	NA	0.000139881	-1.63472	hypomethylation	NA
LOC_Os06g07300	promoter	HCP	Distal	NA	NA	7.80432e-07	-5.12928	hypomethylation	Mannose-binding lectin superfamily protein
LOC_Os06g10380	promoter	HCP	Distal	NA	NA	1.53298e-20	-2.1375	hypomethylation	NA
LOC_Os06g14700	promoter	HCP	Distal	NA	NA	1.8604e-07	2.39855	hypermethylation	myb domain protein r1
LOC_Os06g15830	promoter	HCP	Proximal	NA	NA	9.54065e-06	-4.85798	hypomethylation	NA
LOC_Os06g16030	promoter	HCP	Proximal	NA	NA	2.02286e-06	1.5025	hypermethylation	Amidase family protein
LOC_Os06g16780	promoter	HCP	Intermediate	NA	NA	0.000796786	-1.17932	hypomethylation	NA
LOC_Os06g17590	promoter	HCP	Intermediate	NA	NA	2.31523e-07	-2.16993	hypomethylation	NA
LOC_Os06g18020	promoter	ICP	Proximal	NA	NA	3.35377e-05	-2.848	hypomethylation	NA
LOC_Os06g18080	promoter	HCP	Distal	NA	NA	3.55453e-12	4.41504	hypermethylation	NA
LOC_Os06g18080	promoter	HCP	Proximal	NA	NA	0.000108473	3.58496	hypermethylation	NA
LOC_Os06g19250	promoter	HCP	Intermediate	NA	NA	2.53536e-07	1.67138	hypermethylation	pathogenesis-related gene 5
LOC_Os06g20300	promoter	ICP	Distal	NA	NA	5.83264e-09	1.61073	hypermethylation	NA
LOC_Os06g21099	promoter	HCP	Distal	NA	NA	1.51916e-05	-1.58496	hypomethylation	NA
LOC_Os06g21300	promoter	HCP	Distal	NA	NA	0.000458943	1.58496	hypermethylation	NA
LOC_Os06g21300	promoter	HCP	Proximal	NA	NA	6.07201e-07	3.66297	hypermethylation	NA
LOC_Os06g22530	promoter	HCP	Intermediate	NA	NA	1.62174e-05	1.58496	hypermethylation	NA
LOC_Os06g23180	promoter	ICP	Proximal	CGI shore	promoter	3.73148e-09	-2.18587	hypomethylation	NA
LOC_Os06g23180	promoter	ICP	Proximal	CGI shore	intragenic	3.73148e-09	-2.18587	hypomethylation	NA
LOC_Os06g24040	promoter	HCP	Proximal	NA	NA	3.19539e-10	-4.80735	hypomethylation	NA
LOC_Os06g24100	promoter	ICP	Proximal	NA	NA	0.000332856	2.48543	hypermethylation	NA
LOC_Os06g24290	promoter	HCP	Distal	NA	NA	1.13093e-09	2.27009	hypermethylation	CAP (Cysteine-rich secretory proteins, Antigen 5, and Pathogenesis-related 1 protein) superfamily protein
LOC_Os06g24840	promoter	HCP	Intermediate	NA	NA	1.54623e-06	-2.9386	hypomethylation	Phosphoinositide phosphatase family protein
LOC_Os06g27380	promoter	ICP	Distal	NA	NA	4.14187e-12	-2.15843	hypomethylation	NA
LOC_Os06g27380	promoter	ICP	Intermediate	NA	NA	1.0992e-14	-3.7318	hypomethylation	NA
LOC_Os06g27380	promoter	ICP	Proximal	NA	NA	4.0878e-09	-2.71049	hypomethylation	NA
LOC_Os06g28520	promoter	HCP	Intermediate	NA	NA	1.02464e-29	7.15987	hypermethylation	NA
LOC_Os06g30580	promoter	ICP	Intermediate	NA	NA	3.7375e-08	-5.39232	hypomethylation	NA
LOC_Os06g33870	promoter	HCP	Distal	NA	NA	1.47998e-05	1.39689	hypermethylation	NA
LOC_Os06g35080	promoter	HCP	Distal	NA	NA	3.54121e-08	-1.40846	hypomethylation	F-box family protein with a domain of unknown function (DUF295)
LOC_Os06g35470	promoter	HCP	Distal	NA	NA	2.14478e-06	-2.14684	hypomethylation	Ribosomal protein L1p/L10e family
LOC_Os06g36630	promoter	HCP	Proximal	NA	NA	1.03091e-06	1.07138	hypermethylation	NA
LOC_Os06g38080	promoter	HCP	Intermediate	NA	NA	3.91712e-08	3.08746	hypermethylation	Zinc finger (C3HC4-type RING finger) family protein
LOC_Os06g39440	promoter	ICP	Intermediate	NA	NA	5.93737e-05	-2.25634	hypomethylation	GLN phosphoribosyl pyrophosphate amidotransferase 2
LOC_Os06g40390	promoter	HCP	Proximal	NA	NA	1.66757e-05	-1.90689	hypomethylation	NA
LOC_Os06g40809	promoter	HCP	Proximal	NA	NA	9.75409e-07	-2	hypomethylation	NA
LOC_Os06g41120	promoter	ICP	Proximal	NA	NA	5.6444e-10	-3.12928	hypomethylation	NA
LOC_Os06g42410	promoter	ICP	Distal	NA	NA	4.61786e-05	1.12553	hypermethylation	NA
LOC_Os06g42920	promoter	HCP	Proximal	NA	NA	1.82402e-05	-1.28798	hypomethylation	NA
LOC_Os06g43384	promoter	HCP	Distal	NA	NA	4.02406e-06	-1.74322	hypomethylation	cytochrome P450, family 71 subfamily B, polypeptide 7
LOC_Os06g43510	promoter	HCP	Proximal	NA	NA	2.83987e-05	-2.23266	hypomethylation	cytochrome P450, family 71, subfamily A, polypeptide 18
LOC_Os06g44000	promoter	HCP	Distal	NA	NA	3.75974e-05	-1.32971	hypomethylation	NA
LOC_Os06g44840	promoter	HCP	Intermediate	NA	NA	1.7685e-05	1.52356	hypermethylation	homogentisate phytyltransferase 1
LOC_Os06g44840	promoter	HCP	Intermediate	NA	NA	3.63979e-06	1.64636	hypermethylation	homogentisate phytyltransferase 1
LOC_Os06g45430	promoter	ICP	Intermediate	NA	NA	1.35675e-05	-2.21299	hypomethylation	LEM3 (ligand-effect modulator 3) family protein / CDC50 family protein
LOC_Os06g46680	promoter	HCP	Intermediate	NA	NA	2.63294e-06	-1.19855	hypomethylation	cytochrome P450, family 77, subfamily B, polypeptide 1
LOC_Os06g47130	promoter	HCP	Intermediate	NA	NA	7.26296e-07	3.32193	hypermethylation	synaptotagmin A
LOC_Os06g51230	promoter	ICP	Distal	NA	NA	0.000830957	-1.03037	hypomethylation	NA
LOC_Os06g01520	promoter	HCP	Intermediate	NA	NA	6.42218e-06	-4.90689	hypomethylation	NA
LOC_Os06g02420	promoter	ICP	Proximal	NA	NA	2.00198e-06	-3.10434	hypomethylation	Protein of unknown function (DUF1138)
LOC_Os06g11640	promoter	HCP	Proximal	NA	NA	4.69763e-06	2.926	hypermethylation	phosphotyrosyl phosphatase activator (PTPA) family protein
LOC_Os06g11850	promoter	HCP	Intermediate	CGI	promoter	0.000349766	1	hypermethylation	NA
LOC_Os06g11850	promoter	HCP	Intermediate	CGI shore	promoter	0.000349766	1	hypermethylation	NA
LOC_Os06g12000	promoter	HCP	Intermediate	NA	NA	1.93566e-07	-1.37011	hypomethylation	structural constituent of ribosome
LOC_Os06g13530	promoter	ICP	Intermediate	NA	NA	5.73668e-10	-3.90689	hypomethylation	jasmonic acid carboxyl methyltransferase
LOC_Os06g14750	promoter	HCP	Intermediate	NA	NA	0.000285484	-3.11548	hypomethylation	phosphatidylinositol-4-phosphate 5-kinase family protein
LOC_Os06g16020	promoter	HCP	Proximal	NA	NA	0.000373946	-2.16993	hypomethylation	NA
LOC_Os06g16750	promoter	HCP	Proximal	NA	NA	1.07433e-07	-2.32193	hypomethylation	NA
LOC_Os06g17570	promoter	HCP	Intermediate	NA	NA	6.97948e-05	3.64386	hypermethylation	Ankyrin repeat family protein
LOC_Os06g19630	promoter	LCP	Intermediate	NA	NA	4.4236e-05	3.70044	hypermethylation	NA
LOC_Os06g19870	promoter	ICP	Intermediate	NA	NA	1.96476e-10	-1.9098	hypomethylation	NA
LOC_Os06g20500	promoter	HCP	Proximal	CGI shore	intragenic	3.1969e-10	-3.67807	hypomethylation	P-loop containing nucleoside triphosphate hydrolases superfamily protein
LOC_Os06g20500	promoter	HCP	Proximal	CGI	intragenic	3.1969e-10	-3.67807	hypomethylation	P-loop containing nucleoside triphosphate hydrolases superfamily protein
LOC_Os06g20500	promoter	HCP	Proximal	CGI	promoter	3.1969e-10	-3.67807	hypomethylation	P-loop containing nucleoside triphosphate hydrolases superfamily protein
LOC_Os06g20760	promoter	HCP	Intermediate	NA	NA	1.25978e-06	3.03562	hypermethylation	NA
LOC_Os06g21290	promoter	HCP	Proximal	NA	NA	1.36097e-08	5.35755	hypermethylation	NA
LOC_Os06g21369	promoter	HCP	Intermediate	NA	NA	1.20105e-06	1.41504	hypermethylation	NA
LOC_Os06g24500	promoter	HCP	Proximal	NA	NA	5.84936e-05	-2.35755	hypomethylation	glycosyl hydrolase family 10 protein / carbohydrate-binding domain-containing protein
LOC_Os06g25560	promoter	HCP	Distal	NA	NA	2.14971e-05	-1.26849	hypomethylation	NA
LOC_Os06g27370	promoter	ICP	Intermediate	NA	NA	2.24602e-09	-2.9386	hypomethylation	NA
LOC_Os06g27370	promoter	ICP	Distal	NA	NA	2.54867e-06	-1.2332	hypomethylation	NA
LOC_Os06g27440	promoter	ICP	Proximal	NA	NA	2.98318e-08	-3.05063	hypomethylation	MuDR family transposase
LOC_Os06g27440	promoter	ICP	Intermediate	NA	NA	1.20022e-13	-3.49185	hypomethylation	MuDR family transposase
LOC_Os06g29590	promoter	HCP	Proximal	NA	NA	0.000648918	1.10535	hypermethylation	NA
LOC_Os06g30690	promoter	HCP	Intermediate	NA	NA	0.000155068	1.558	hypermethylation	Long-chain fatty alcohol dehydrogenase family protein
LOC_Os06g32160	promoter	HCP	Distal	NA	NA	8.36373e-05	-3.27302	hypomethylation	Plant thionin
LOC_Os06g32355	promoter	HCP	Distal	NA	NA	0.000119967	1.51096	hypermethylation	Plant thionin
LOC_Os06g33350	promoter	ICP	Intermediate	NA	NA	1.33097e-18	-3.31079	hypomethylation	Plant protein of unknown function (DUF247)
LOC_Os06g35524	promoter	HCP	Proximal	CGI shore	promoter	0.000909468	-1.15612	hypomethylation	NA
LOC_Os06g36940	promoter	HCP	Proximal	NA	NA	0.000474514	-2.75489	hypomethylation	SMAD/FHA domain-containing protein
LOC_Os06g38810	promoter	HCP	Distal	NA	NA	4.90264e-05	-1.11151	hypomethylation	NA
LOC_Os06g39030	promoter	HCP	Distal	NA	NA	3.25602e-12	1.50389	hypermethylation	NA
LOC_Os06g39708	promoter	ICP	Intermediate	NA	NA	0.000305576	2.08746	hypermethylation	photosystem II reaction center protein B
LOC_Os06g39760	promoter	HCP	Distal	NA	NA	4.0751e-08	1.86876	hypermethylation	Transducin/WD40 repeat-like superfamily protein
LOC_Os06g46030	promoter	HCP	Distal	NA	NA	8.10617e-05	-1.19878	hypomethylation	Protein of unknown function (DUF640)
LOC_Os06g47980	promoter	HCP	Intermediate	NA	NA	2.29021e-06	-2.90689	hypomethylation	NA
LOC_Os06g48530	promoter	HCP	Intermediate	NA	NA	0.000722592	-1.32193	hypomethylation	C2H2 zinc-finger protein SERRATE (SE)
LOC_Os06g49340	promoter	HCP	Intermediate	NA	NA	3.47215e-08	-2.38247	hypomethylation	F-box family protein with a domain of unknown function (DUF295)
LOC_Os06g50950	promoter	ICP	Intermediate	NA	NA	0.000211827	2.75489	hypermethylation	GDSL-like Lipase/Acylhydrolase superfamily protein
LOC_Os07g01380	promoter	HCP	Proximal	CGI	promoter	1.77384e-06	-1.73118	hypomethylation	Peroxidase superfamily protein
LOC_Os07g01380	promoter	HCP	Proximal	CGI shore	promoter	1.77384e-06	-1.73118	hypomethylation	Peroxidase superfamily protein
LOC_Os07g01380	promoter	HCP	Proximal	CGI	intragenic	1.77384e-06	-1.73118	hypomethylation	Peroxidase superfamily protein
LOC_Os07g01380	promoter	HCP	Proximal	CGI shore	intragenic	1.77384e-06	-1.73118	hypomethylation	Peroxidase superfamily protein
LOC_Os07g02400	promoter	ICP	Distal	NA	NA	0.000134126	1.34395	hypermethylation	NA
LOC_Os07g07830	promoter	ICP	Proximal	NA	NA	5.41997e-08	-4.45943	hypomethylation	NA
LOC_Os07g09740	promoter	HCP	Distal	NA	NA	4.52697e-06	-2.15754	hypomethylation	NAC domain containing protein 47
LOC_Os07g10820	promoter	HCP	Intermediate	NA	NA	0.000453598	-1.8413	hypomethylation	Major facilitator superfamily protein
LOC_Os07g11550	promoter	HCP	Intermediate	NA	NA	0.000358258	-3.52356	hypomethylation	NA
LOC_Os07g13430	promoter	HCP	Proximal	NA	NA	7.82719e-06	2.23266	hypermethylation	NA
LOC_Os07g13460	promoter	ICP	Proximal	NA	NA	2.22652e-05	4.64386	hypermethylation	hydrolases;protein serine/threonine phosphatases
LOC_Os07g13728	promoter	ICP	Proximal	NA	NA	1.48489e-06	-1.79837	hypomethylation	NA
LOC_Os07g13969	promoter	HCP	Intermediate	NA	NA	1.39224e-08	2.26303	hypermethylation	NA
LOC_Os07g15490	promoter	HCP	Distal	NA	NA	6.49127e-06	-1.65992	hypomethylation	BTB/POZ domain-containing protein
LOC_Os07g15860	promoter	HCP	Intermediate	CGI shore	intergenic	0.000101049	-1.65896	hypomethylation	NA
LOC_Os07g15860	promoter	HCP	Intermediate	CGI shore	promoter	0.000101049	-1.65896	hypomethylation	NA
LOC_Os07g15860	promoter	HCP	Intermediate	CGI	promoter	0.000101049	-1.65896	hypomethylation	NA
LOC_Os07g16030	promoter	HCP	Intermediate	NA	NA	0.000143947	2.28011	hypermethylation	NA
LOC_Os07g17390	promoter	HCP	Proximal	NA	NA	0.000640426	-4.24793	hypomethylation	Photosystem II reaction center PsbP family protein
LOC_Os07g18210	promoter	HCP	Proximal	NA	NA	0.000337178	1.03395	hypermethylation	NA
LOC_Os07g22910	promoter	HCP	Distal	NA	NA	0.000620024	-1.12102	hypomethylation	NA
LOC_Os07g22910	promoter	HCP	Intermediate	NA	NA	3.75156e-05	-1.21791	hypomethylation	NA
LOC_Os07g24800	promoter	ICP	Distal	NA	NA	4.59867e-06	1.48187	hypermethylation	NA
LOC_Os07g25060	promoter	ICP	Distal	NA	NA	1.53588e-05	3.04439	hypermethylation	NA
LOC_Os07g25690	promoter	HCP	Intermediate	NA	NA	0.000979854	1.9542	hypermethylation	Proteinase inhibitor, propeptide
LOC_Os07g27110	promoter	HCP	Intermediate	NA	NA	5.02408e-05	-1.87447	hypomethylation	RNA-binding (RRM/RBD/RNP motifs) family protein
LOC_Os07g28500	promoter	HCP	Distal	NA	NA	1.19398e-05	2.39232	hypermethylation	NA
LOC_Os07g29010	promoter	HCP	Intermediate	NA	NA	8.36373e-05	-3.27302	hypomethylation	NA
LOC_Os07g29020	promoter	HCP	Proximal	NA	NA	1.43057e-05	1.97199	hypermethylation	NA
LOC_Os07g29240	promoter	ICP	Intermediate	NA	NA	1.79524e-11	-2.13993	hypomethylation	NA
LOC_Os07g31710	promoter	HCP	Distal	NA	NA	1.13402e-05	3.85798	hypermethylation	NA
LOC_Os07g32050	promoter	HCP	Proximal	NA	NA	3.55121e-11	-2.45943	hypomethylation	NA
LOC_Os07g32220	promoter	HCP	Intermediate	CGI shore	promoter	6.51212e-10	-3	hypomethylation	NA
LOC_Os07g32750	promoter	ICP	Intermediate	NA	NA	0.000505004	2.43296	hypermethylation	NA
LOC_Os07g34090	promoter	HCP	Proximal	NA	NA	6.17854e-07	2.1822	hypermethylation	NA
LOC_Os07g34720	promoter	ICP	Intermediate	NA	NA	0.000807497	-3.39232	hypomethylation	Late embryogenesis abundant (LEA) hydroxyproline-rich glycoprotein family
LOC_Os07g34850	promoter	ICP	Distal	NA	NA	0.000637338	-3	hypomethylation	Eukaryotic aspartyl protease family protein
LOC_Os07g35260	promoter	HCP	Intermediate	NA	NA	1.96216e-05	-2.18442	hypomethylation	cysteine-rich RLK (RECEPTOR-like protein kinase) 11
LOC_Os07g37710	promoter	HCP	Intermediate	NA	NA	3.83612e-06	1.51457	hypermethylation	Nucleic acid-binding, OB-fold-like protein
LOC_Os07g39920	promoter	ICP	Distal	NA	NA	1.72101e-09	-3.58496	hypomethylation	formin homolog 6
LOC_Os07g40780	promoter	HCP	Distal	NA	NA	0.000152778	-1.17365	hypomethylation	C2H2-like zinc finger protein
LOC_Os07g42520	promoter	ICP	Distal	NA	NA	3.72519e-06	-1.61891	hypomethylation	Disease resistance-responsive (dirigent-like protein) family protein
LOC_Os07g42580	promoter	HCP	Distal	NA	NA	3.50778e-08	1.16099	hypermethylation	NA
LOC_Os07g42880	promoter	HCP	Distal	NA	NA	1.39388e-05	-1.56704	hypomethylation	Tetratricopeptide repeat (TPR)-like superfamily protein
LOC_Os07g43870	promoter	HCP	Intermediate	NA	NA	5.93281e-05	-2.16993	hypomethylation	DNAJ heat shock N-terminal domain-containing protein
LOC_Os07g43870	promoter	HCP	Intermediate	NA	NA	4.06052e-05	-2.28951	hypomethylation	DNAJ heat shock N-terminal domain-containing protein
LOC_Os07g44290	promoter	ICP	Intermediate	NA	NA	8.37413e-05	1.24101	hypermethylation	CBL-interacting protein kinase 1
LOC_Os07g45560	promoter	ICP	Intermediate	NA	NA	0.000821221	1.80735	hypermethylation	ARM repeat superfamily protein
LOC_Os07g45810	promoter	HCP	Intermediate	NA	NA	8.23848e-05	1.21057	hypermethylation	NA
LOC_Os07g46470	promoter	HCP	Proximal	NA	NA	4.45735e-10	-1.92845	hypomethylation	NA
LOC_Os07g01160	promoter	ICP	Proximal	NA	NA	0.000197197	-1.18161	hypomethylation	NA
LOC_Os07g05450	promoter	ICP	Intermediate	NA	NA	0.000139837	-1.03622	hypomethylation	sulfotransferase 4B
LOC_Os07g06720	promoter	HCP	Proximal	NA	NA	9.43763e-05	2.63227	hypermethylation	Microtubule associated protein (MAP65/ASE1) family protein
LOC_Os07g07240	promoter	HCP	Intermediate	NA	NA	0.000148919	-1.3599	hypomethylation	ubiquiting-conjugating enzyme 2
LOC_Os07g07590	promoter	HCP	Intermediate	CGI shore	promoter	4.59236e-06	-1.35509	hypomethylation	NA
LOC_Os07g08070	promoter	HCP	Proximal	CGI shore	promoter	1.27e-07	-4.39232	hypomethylation	Bax inhibitor-1 family protein
LOC_Os07g09720	promoter	HCP	Intermediate	NA	NA	9.13228e-05	-1.10497	hypomethylation	phosphoglucosamine mutase-related
LOC_Os07g10180	promoter	ICP	Distal	NA	NA	0.000205597	-1.30378	hypomethylation	NA
LOC_Os07g10460	promoter	HCP	Proximal	CGI shore	intragenic	0.000478227	2.14684	hypermethylation	Survival protein SurE-like phosphatase/nucleotidase
LOC_Os07g10460	promoter	HCP	Proximal	CGI	intragenic	0.000478227	2.14684	hypermethylation	Survival protein SurE-like phosphatase/nucleotidase
LOC_Os07g10460	promoter	HCP	Proximal	CGI	promoter	0.000478227	2.14684	hypermethylation	Survival protein SurE-like phosphatase/nucleotidase
LOC_Os07g13600	promoter	HCP	Proximal	NA	NA	0.000108473	3.58496	hypermethylation	maternal effect embryo arrest 60
LOC_Os07g17050	promoter	HCP	Proximal	NA	NA	4.47065e-06	-2.09954	hypomethylation	Protein of unknown function (DUF594)
LOC_Os07g17140	promoter	ICP	Intermediate	NA	NA	9.08446e-08	2.0199	hypermethylation	NA
LOC_Os07g23340	promoter	HCP	Proximal	NA	NA	9.34559e-07	-1.48278	hypomethylation	fatty acid reductase 5
LOC_Os07g23410	promoter	HCP	Distal	NA	NA	8.06713e-13	-2.76553	hypomethylation	fatty acid desaturase 2
LOC_Os07g23494	promoter	HCP	Distal	NA	NA	0.000241798	-1.56071	hypomethylation	zinc ion binding;nucleic acid binding
LOC_Os07g25440	promoter	HCP	Proximal	NA	NA	9.46878e-08	3.80735	hypermethylation	Transducin/WD40 repeat-like superfamily protein
LOC_Os07g26560	promoter	ICP	Distal	CGI shore	promoter	6.42218e-06	-4.90689	hypomethylation	Protein of unknown function (DUF594)
LOC_Os07g26560	promoter	ICP	Distal	CGI shore	intergenic	6.42218e-06	-4.90689	hypomethylation	Protein of unknown function (DUF594)
LOC_Os07g26560	promoter	ICP	Distal	CGI shore	transcript	6.42218e-06	-4.90689	hypomethylation	Protein of unknown function (DUF594)
LOC_Os07g27400	promoter	HCP	Proximal	NA	NA	1.76507e-09	2.3599	hypermethylation	NA
LOC_Os07g27960	promoter	HCP	Intermediate	NA	NA	0.00028622	-1.22239	hypomethylation	Thioesterase superfamily protein
LOC_Os07g27970	promoter	HCP	Proximal	NA	NA	0.000266595	3.45943	hypermethylation	O-methyltransferase family protein
LOC_Os07g28620	promoter	HCP	Distal	NA	NA	1.47297e-10	4.22239	hypermethylation	NA
LOC_Os07g30450	promoter	HCP	Intermediate	NA	NA	0.000320925	1.77259	hypermethylation	NA
LOC_Os07g31900	promoter	HCP	Proximal	NA	NA	0.000704946	-1.01436	hypomethylation	NA
LOC_Os07g32230	promoter	HCP	Intermediate	NA	NA	8.24291e-05	-2.44057	hypomethylation	Protein of unknown function (DUF300)
LOC_Os07g33690	promoter	HCP	Intermediate	NA	NA	9.54346e-12	3.20945	hypermethylation	NB-ARC domain-containing disease resistance protein
LOC_Os07g33730	promoter	HCP	Intermediate	NA	NA	0.000286543	-1.61143	hypomethylation	NB-ARC domain-containing disease resistance protein
LOC_Os07g34200	promoter	HCP	Distal	NA	NA	4.59899e-07	-3.02975	hypomethylation	NA
LOC_Os07g34220	promoter	HCP	Proximal	CGI	intragenic	3.82508e-05	2.10434	hypermethylation	NA
LOC_Os07g34220	promoter	HCP	Proximal	CGI	promoter	3.82508e-05	2.10434	hypermethylation	NA
LOC_Os07g35520	promoter	ICP	Distal	NA	NA	2.14478e-06	1.56704	hypermethylation	O-Glycosyl hydrolases family 17 protein
LOC_Os07g37070	promoter	HCP	Intermediate	NA	NA	4.8936e-08	-1.822	hypomethylation	NA
LOC_Os07g40950	promoter	HCP	Distal	CGI shore	promoter	1.01844e-08	-5.49185	hypomethylation	C2H2 and C2HC zinc fingers superfamily protein
LOC_Os07g40950	promoter	HCP	Distal	CGI shore	intergenic	1.01844e-08	-5.49185	hypomethylation	C2H2 and C2HC zinc fingers superfamily protein
LOC_Os07g40950	promoter	HCP	Distal	CGI shore	transcript	1.01844e-08	-5.49185	hypomethylation	C2H2 and C2HC zinc fingers superfamily protein
LOC_Os07g40950	promoter	HCP	Distal	CGI shore	intragenic	1.01844e-08	-5.49185	hypomethylation	C2H2 and C2HC zinc fingers superfamily protein
LOC_Os07g40950	promoter	HCP	Distal	CGI	intragenic	1.01844e-08	-5.49185	hypomethylation	C2H2 and C2HC zinc fingers superfamily protein
LOC_Os07g42190	promoter	ICP	Proximal	CGI shore	intragenic	1.7685e-05	-2.58496	hypomethylation	NA
LOC_Os07g42190	promoter	ICP	Proximal	CGI shore	promoter	1.7685e-05	-2.58496	hypomethylation	NA
LOC_Os07g42190	promoter	ICP	Proximal	CGI	promoter	1.7685e-05	-2.58496	hypomethylation	NA
LOC_Os07g45430	promoter	ICP	Distal	NA	NA	5.6444e-10	3.02237	hypermethylation	Class-II DAHP synthetase family protein
LOC_Os07g45660	promoter	ICP	Distal	NA	NA	0.000138727	1.79141	hypermethylation	NA
LOC_Os07g48070	promoter	HCP	Proximal	NA	NA	4.36413e-09	-1.64111	hypomethylation	alpha/beta-Hydrolases superfamily protein
LOC_Os07g48280	promoter	HCP	Distal	NA	NA	8.75931e-06	1.04654	hypermethylation	Protein of unknown function (DUF3133)
LOC_Os07g48510	promoter	HCP	Distal	NA	NA	5.6478e-05	-2.47805	hypomethylation	atypical CYS HIS rich thioredoxin 4
LOC_Os08g01440	promoter	HCP	Distal	NA	NA	9.54065e-06	1.21759	hypermethylation	NA
LOC_Os08g01440	promoter	HCP	Proximal	NA	NA	0.000160906	-1.28758	hypomethylation	NA
LOC_Os08g01550	promoter	HCP	Intermediate	CGI shore	promoter	3.3502e-07	-2.14975	hypomethylation	NA
LOC_Os08g02870	promoter	ICP	Intermediate	NA	NA	0.000572632	1.848	hypermethylation	NA
LOC_Os08g03230	promoter	HCP	Intermediate	NA	NA	0.000918754	1.51937	hypermethylation	NA
LOC_Os08g06830	promoter	HCP	Intermediate	NA	NA	5.82683e-09	1.7323	hypermethylation	NA
LOC_Os08g08180	promoter	ICP	Intermediate	NA	NA	0.000103197	-3.70044	hypomethylation	NA
LOC_Os08g08180	promoter	ICP	Proximal	NA	NA	0.000498157	2.27302	hypermethylation	NA
LOC_Os08g08840	promoter	HCP	Intermediate	NA	NA	0.000417169	-1.09311	hypomethylation	glucose-6-phosphate/phosphate translocator 2
LOC_Os08g08950	promoter	HCP	Intermediate	NA	NA	0.000717168	-1.44057	hypomethylation	NA
LOC_Os08g09690	promoter	HCP	Distal	NA	NA	8.32614e-06	1.62803	hypermethylation	nuclear factor Y, subunit A4
LOC_Os08g09910	promoter	ICP	Distal	NA	NA	0.000205376	1.03171	hypermethylation	F-box/RNI-like/FBD-like domains-containing protein
LOC_Os08g13690	promoter	HCP	Intermediate	NA	NA	9.88659e-08	1.22239	hypermethylation	Ribosomal protein L30/L7 family protein
LOC_Os08g14130	promoter	ICP	Distal	NA	NA	4.51134e-05	-3.80735	hypomethylation	NA
LOC_Os08g14690	promoter	ICP	Intermediate	NA	NA	0.000388307	1.88753	hypermethylation	NA
LOC_Os08g16330	promoter	ICP	Intermediate	NA	NA	3.84584e-05	-1.52838	hypomethylation	NA
LOC_Os08g16460	promoter	HCP	Intermediate	NA	NA	0.000256713	-2.32193	hypomethylation	NB-ARC domain-containing disease resistance protein
LOC_Os08g16570	promoter	HCP	Distal	NA	NA	6.82891e-08	-1.30378	hypomethylation	NA
LOC_Os08g16610	promoter	HCP	Intermediate	NA	NA	6.52461e-05	-3	hypomethylation	Rad21/Rec8-like family protein
LOC_Os08g19114	promoter	HCP	Distal	NA	NA	4.07007e-07	1.60145	hypermethylation	NA
LOC_Os08g20150	promoter	ICP	Distal	NA	NA	4.64088e-12	5.85798	hypermethylation	NA
LOC_Os08g23930	promoter	HCP	Proximal	NA	NA	0.000266595	3.45943	hypermethylation	Emsy N Terminus (ENT)/ plant Tudor-like domains-containing protein
LOC_Os08g24250	promoter	HCP	Distal	NA	NA	0.000356007	1.82597	hypermethylation	NA
LOC_Os08g24600	promoter	ICP	Proximal	NA	NA	7.80432e-07	-5.12928	hypomethylation	NA
LOC_Os08g25140	promoter	HCP	Intermediate	NA	NA	2.82808e-05	3.75489	hypermethylation	D-aminoacyl-tRNA deacylases
LOC_Os08g26220	promoter	HCP	Distal	NA	NA	4.81522e-07	-2.08246	hypomethylation	Plant protein of unknown function (DUF247)
LOC_Os08g26930	promoter	ICP	Distal	NA	NA	1.39804e-05	4.70044	hypermethylation	NA
LOC_Os08g28850	promoter	ICP	Proximal	NA	NA	0.000263349	-1.58496	hypomethylation	NA
LOC_Os08g30240	promoter	ICP	Proximal	NA	NA	2.48494e-05	-1.926	hypomethylation	2-oxoglutarate (2OG) and Fe(II)-dependent oxygenase superfamily protein
LOC_Os08g30300	promoter	ICP	Intermediate	NA	NA	1.95001e-06	1.62293	hypermethylation	NA
LOC_Os08g30490	promoter	ICP	Proximal	NA	NA	0.000215577	4.32193	hypermethylation	NA
LOC_Os08g34150	promoter	HCP	Intermediate	NA	NA	8.11954e-20	3.57289	hypermethylation	temperature-induced lipocalin
LOC_Os08g34570	promoter	HCP	Proximal	NA	NA	1.23564e-05	-1.97575	hypomethylation	D-isomer specific 2-hydroxyacid dehydrogenase family protein
LOC_Os08g34930	promoter	HCP	Proximal	NA	NA	8.52618e-06	-1.44057	hypomethylation	NA
LOC_Os08g35990	promoter	HCP	Intermediate	CGI shore	promoter	2.02544e-06	2.10692	hypermethylation	NA
LOC_Os08g35990	promoter	HCP	Intermediate	CGI	promoter	2.02544e-06	2.10692	hypermethylation	NA
LOC_Os08g37050	promoter	HCP	Intermediate	NA	NA	8.60232e-05	1.77761	hypermethylation	carboxyesterase 13
LOC_Os08g37060	promoter	HCP	Distal	NA	NA	3.96776e-05	2.18763	hypermethylation	alpha/beta-Hydrolases superfamily protein
LOC_Os08g38190	promoter	HCP	Proximal	NA	NA	0.00036879	1.65208	hypermethylation	NA
LOC_Os08g41430	promoter	HCP	Proximal	NA	NA	0.000740212	2.22239	hypermethylation	transmembrane kinase 1
LOC_Os08g43290	promoter	HCP	Intermediate	NA	NA	0.000136022	-1.14886	hypomethylation	Bifunctional inhibitor/lipid-transfer protein/seed storage 2S albumin superfamily protein
LOC_Os08g43810	promoter	LCP	Distal	NA	NA	0.000241798	-1.56071	hypomethylation	Arabidopsis protein of unknown function (DUF241)
LOC_Os08g44070	promoter	HCP	Proximal	NA	NA	1.93909e-05	-2.11548	hypomethylation	Glutaredoxin family protein
LOC_Os08g44670	promoter	HCP	Distal	NA	NA	6.23011e-05	-1.02137	hypomethylation	calreticulin 1a
LOC_Os08g01514	promoter	HCP	Proximal	NA	NA	5.82683e-09	2.19794	hypermethylation	NA
LOC_Os08g01910	promoter	ICP	Proximal	NA	NA	0.000833699	4.08746	hypermethylation	Protein of unknown function (DUF1442)
LOC_Os08g01970	promoter	HCP	Distal	NA	NA	7.03456e-05	-1.848	hypomethylation	HXXXD-type acyl-transferase family protein
LOC_Os08g08200	promoter	HCP	Proximal	NA	NA	8.60242e-05	4.45943	hypermethylation	mRNA capping enzyme family protein
LOC_Os08g08200	promoter	HCP	Distal	NA	NA	0.000803286	-1.45943	hypomethylation	mRNA capping enzyme family protein
LOC_Os08g08340	promoter	HCP	Distal	NA	NA	9.3545e-05	-1.40881	hypomethylation	NA
LOC_Os08g08400	promoter	HCP	Proximal	NA	NA	2.55238e-07	-3.8413	hypomethylation	NA
LOC_Os08g09900	promoter	HCP	Proximal	NA	NA	0.000414476	1.69188	hypermethylation	BED zinc finger ;hAT family dimerisation domain
LOC_Os08g12220	promoter	HCP	Intermediate	NA	NA	2.47152e-06	-1.0156	hypomethylation	NA
LOC_Os08g12280	promoter	HCP	Distal	NA	NA	2.16921e-07	2.02106	hypermethylation	NA
LOC_Os08g13740	promoter	HCP	Distal	NA	NA	1.47531e-06	2.6845	hypermethylation	NA
LOC_Os08g14220	promoter	HCP	Distal	NA	NA	0.000376192	-1.15381	hypomethylation	NA
LOC_Os08g14640	promoter	HCP	Distal	NA	NA	0.000510966	-2.53605	hypomethylation	Syntaxin/t-SNARE family protein
LOC_Os08g15560	promoter	HCP	Distal	NA	NA	9.32259e-05	-1.63227	hypomethylation	NA
LOC_Os08g15630	promoter	HCP	Distal	NA	NA	0.000106003	1.02915	hypermethylation	NA
LOC_Os08g17370	promoter	HCP	Proximal	NA	NA	0.000197197	-1.18161	hypomethylation	Endomembrane protein 70 protein family
LOC_Os08g21590	promoter	HCP	Distal	NA	NA	0.000242149	-1.96683	hypomethylation	vacuolar protein sorting 34
LOC_Os08g23890	promoter	ICP	Proximal	NA	NA	0.00095002	-2.9386	hypomethylation	NA
LOC_Os08g24370	promoter	HCP	Intermediate	NA	NA	1.32002e-05	-2.38466	hypomethylation	F-box/RNI-like superfamily protein
LOC_Os08g26280	promoter	ICP	Proximal	NA	NA	7.86194e-14	-6.16993	hypomethylation	NA
LOC_Os08g29140	promoter	HCP	Intermediate	NA	NA	0.000963418	-4.16993	hypomethylation	NA
LOC_Os08g29740	promoter	HCP	Distal	NA	NA	8.61366e-06	1.49304	hypermethylation	NA
LOC_Os08g31480	promoter	ICP	Proximal	NA	NA	4.82363e-14	4.60486	hypermethylation	NA
LOC_Os08g31990	promoter	ICP	Distal	NA	NA	2.6038e-05	2.76553	hypermethylation	NA
LOC_Os08g33630	promoter	HCP	Intermediate	NA	NA	0.000365801	-1.23447	hypomethylation	Uncharacterized protein family (UPF0016)
LOC_Os08g33770	promoter	HCP	Distal	NA	NA	4.05479e-05	1.14359	hypermethylation	NA
LOC_Os08g34430	promoter	HCP	Distal	NA	NA	4.08041e-05	1.8365	hypermethylation	NA
LOC_Os08g34730	promoter	HCP	Proximal	CGI shore	intragenic	2.04676e-06	-1.47705	hypomethylation	NA
LOC_Os08g34730	promoter	HCP	Proximal	CGI	intragenic	2.04676e-06	-1.47705	hypomethylation	NA
LOC_Os08g34730	promoter	HCP	Proximal	CGI	promoter	2.04676e-06	-1.47705	hypomethylation	NA
LOC_Os08g35050	promoter	HCP	Proximal	NA	NA	0.000807497	-3.39232	hypomethylation	ARID/BRIGHT DNA-binding domain-containing protein
LOC_Os08g36010	promoter	HCP	Distal	NA	NA	2.65348e-06	1.00985	hypermethylation	F-box/RNI-like superfamily protein
LOC_Os08g36570	promoter	HCP	Intermediate	NA	NA	1.45733e-06	4.9542	hypermethylation	F-box/RNI-like superfamily protein
LOC_Os08g36810	promoter	HCP	Proximal	NA	NA	1.52606e-09	-1.98658	hypomethylation	NA
LOC_Os08g41150	promoter	ICP	Intermediate	NA	NA	0.000963418	-4.16993	hypomethylation	BTB-POZ and MATH domain 1
LOC_Os08g41690	promoter	HCP	Proximal	NA	NA	1.73849e-17	-3.42321	hypomethylation	Mitochondrial transcription termination factor family protein
LOC_Os08g43240	promoter	HCP	Distal	NA	NA	0.000123411	-2.18763	hypomethylation	NA
LOC_Os08g44470	promoter	HCP	Intermediate	NA	NA	6.21571e-05	-1.21299	hypomethylation	copper ion binding
LOC_Os08g45170	promoter	HCP	Distal	NA	NA	0.000415427	-1.36565	hypomethylation	Protein of Unknown Function (DUF239)
LOC_Os08g45170	promoter	HCP	Distal	NA	NA	0.000348763	-1.40054	hypomethylation	Protein of Unknown Function (DUF239)
LOC_Os09g00999	promoter	ICP	Distal	NA	NA	5.3333e-05	-2.62449	hypomethylation	NA
LOC_Os09g01590	promoter	HCP	Distal	NA	NA	1.97173e-13	-1.45187	hypomethylation	lipase 1
LOC_Os09g04430	promoter	HCP	Intermediate	NA	NA	0.000310486	-1.38702	hypomethylation	NA
LOC_Os09g06770	promoter	HCP	Proximal	NA	NA	2.65084e-12	-5.06609	hypomethylation	RING/U-box superfamily protein
LOC_Os09g07660	promoter	ICP	Proximal	NA	NA	9.71736e-06	-2.96347	hypomethylation	Protein kinase superfamily protein
LOC_Os09g16160	promoter	ICP	Distal	NA	NA	0.000717168	-1.44057	hypomethylation	Ankyrin repeat family protein
LOC_Os09g17740	promoter	HCP	Proximal	NA	NA	4.38135e-09	-5.55459	hypomethylation	photosystem II light harvesting complex gene B1B2
LOC_Os09g17890	promoter	ICP	Intermediate	NA	NA	0.000338411	4.24793	hypermethylation	Leucine-rich repeat transmembrane protein kinase protein
LOC_Os09g20130	promoter	ICP	Intermediate	NA	NA	7.03456e-05	-1.848	hypomethylation	NA
LOC_Os09g20130	promoter	ICP	Proximal	NA	NA	1.64969e-12	4.97728	hypermethylation	NA
LOC_Os09g20810	promoter	HCP	Distal	NA	NA	0.000338411	4.24793	hypermethylation	Calcium-dependent phosphotriesterase superfamily protein
LOC_Os09g21540	promoter	HCP	Distal	NA	NA	6.42218e-06	-4.90689	hypomethylation	NA
LOC_Os09g23700	promoter	HCP	Intermediate	NA	NA	2.55203e-05	1.82103	hypermethylation	NA
LOC_Os09g25910	promoter	HCP	Intermediate	NA	NA	8.90647e-05	2.85798	hypermethylation	Eukaryotic aspartyl protease family protein
LOC_Os09g26190	promoter	HCP	Intermediate	NA	NA	0.000665783	2	hypermethylation	pentatricopeptide (PPR) repeat-containing protein / CBS domain-containing protein
LOC_Os09g26890	promoter	ICP	Proximal	NA	NA	4.89802e-08	-3.37851	hypomethylation	Mitochondrial transcription termination factor family protein
LOC_Os09g28660	promoter	HCP	Intermediate	NA	NA	4.10223e-05	-1.24616	hypomethylation	alpha/beta-Hydrolases superfamily protein
LOC_Os09g29570	promoter	HCP	Intermediate	NA	NA	1.87847e-06	4.04439	hypermethylation	NA
LOC_Os09g30150	promoter	LCP	Proximal	NA	NA	0.000142352	1.64386	hypermethylation	D6 protein kinase like 2
LOC_Os09g30150	promoter	ICP	Intermediate	NA	NA	9.82186e-05	1.32193	hypermethylation	D6 protein kinase like 2
LOC_Os09g30150	promoter	ICP	Intermediate	NA	NA	0.000458943	1.58496	hypermethylation	D6 protein kinase like 2
LOC_Os09g30478	promoter	HCP	Distal	NA	NA	1.75877e-12	-1.23777	hypomethylation	Protein of unknown function (DUF1664)
LOC_Os09g33770	promoter	HCP	Distal	NA	NA	6.1501e-05	2.67807	hypermethylation	SecY protein transport family protein
LOC_Os09g33930	promoter	HCP	Intermediate	NA	NA	0.000894016	-1.47999	hypomethylation	farnesyltransferase A
LOC_Os09g34880	promoter	HCP	Proximal	NA	NA	0.000161648	-1.05063	hypomethylation	Basic-leucine zipper (bZIP) transcription factor family protein
LOC_Os09g37940	promoter	HCP	Intermediate	NA	NA	7.67564e-18	-5.58496	hypomethylation	NA
LOC_Os09g38080	promoter	ICP	Distal	NA	NA	2.30758e-05	-1.45519	hypomethylation	NA
LOC_Os09g09060	promoter	HCP	Intermediate	NA	NA	2.47152e-06	-4.12928	hypomethylation	NA
LOC_Os09g10201	promoter	HCP	Distal	NA	NA	6.31984e-08	1.26514	hypermethylation	NA
LOC_Os09g11900	promoter	HCP	Distal	NA	NA	6.58522e-05	-1.04509	hypomethylation	NA
LOC_Os09g12240	promoter	ICP	Proximal	NA	NA	2.82808e-05	3.75489	hypermethylation	BRI1-like 3
LOC_Os09g12390	promoter	HCP	Intermediate	NA	NA	1.22602e-05	1.42742	hypermethylation	NA
LOC_Os09g13330	promoter	HCP	Distal	NA	NA	8.32627e-09	2.13386	hypermethylation	NA
LOC_Os09g14570	promoter	ICP	Proximal	NA	NA	1.75752e-05	1.848	hypermethylation	senescence-associated gene 13
LOC_Os09g14640	promoter	HCP	Distal	NA	NA	2.72486e-05	2.58496	hypermethylation	NA
LOC_Os09g16090	promoter	HCP	Distal	NA	NA	1.94811e-07	1.56986	hypermethylation	UDP-Glycosyltransferase superfamily protein
LOC_Os09g16580	promoter	HCP	Distal	NA	NA	1.01844e-08	-2.50901	hypomethylation	fatty acid amide hydrolase
LOC_Os09g18490	promoter	HCP	Distal	NA	NA	6.97948e-05	3.64386	hypermethylation	Bifunctional inhibitor/lipid-transfer protein/seed storage 2S albumin superfamily protein
LOC_Os09g20660	promoter	HCP	Distal	NA	NA	0.000509398	-1.0435	hypomethylation	Uncharacterised protein family (UPF0041)
LOC_Os09g21290	promoter	HCP	Distal	NA	NA	9.95008e-06	-1.58496	hypomethylation	NA
LOC_Os09g23410	promoter	ICP	Intermediate	NA	NA	4.03786e-05	-2.12553	hypomethylation	NA
LOC_Os09g23890	promoter	HCP	Intermediate	NA	NA	0.000156418	1.2713	hypermethylation	NA
LOC_Os09g23894	promoter	HCP	Intermediate	NA	NA	7.86194e-14	-6.16993	hypomethylation	NA
LOC_Os09g24630	promoter	HCP	Proximal	CGI shore	intragenic	0.000324167	-1.53605	hypomethylation	NA
LOC_Os09g24630	promoter	HCP	Proximal	CGI shore	promoter	0.000324167	-1.53605	hypomethylation	NA
LOC_Os09g25230	promoter	ICP	Intermediate	NA	NA	2.10909e-08	-1.96963	hypomethylation	NA
LOC_Os09g25960	promoter	ICP	Intermediate	NA	NA	0.000697779	-2.70044	hypomethylation	glutamate receptor 2.7
LOC_Os09g26330	promoter	HCP	Intermediate	NA	NA	1.15386e-05	2.66297	hypermethylation	Galactosyltransferase family protein
LOC_Os09g27260	promoter	HCP	Intermediate	NA	NA	3.47403e-06	-2.87447	hypomethylation	Family of unknown function (DUF716)
LOC_Os09g27400	promoter	ICP	Proximal	NA	NA	5.93892e-06	-3.24793	hypomethylation	NA
LOC_Os09g28230	promoter	HCP	Distal	NA	NA	4.80347e-09	-1.82018	hypomethylation	alpha/beta-Hydrolases superfamily protein
LOC_Os09g31050	promoter	HCP	Proximal	NA	NA	2.76564e-21	4.79442	hypermethylation	2-oxoglutarate (2OG) and Fe(II)-dependent oxygenase superfamily protein
LOC_Os09g31442	promoter	HCP	Proximal	NA	NA	9.03289e-08	-2.63227	hypomethylation	NA
LOC_Os09g32169	promoter	HCP	Intermediate	NA	NA	9.83195e-06	3.08746	hypermethylation	NA
LOC_Os09g32410	promoter	HCP	Proximal	NA	NA	3.53906e-08	-4.49185	hypomethylation	F-box/RNI-like superfamily protein
LOC_Os09g32410	promoter	HCP	Intermediate	NA	NA	0.000285484	-3.11548	hypomethylation	F-box/RNI-like superfamily protein
LOC_Os09g33620	promoter	HCP	Distal	NA	NA	1.08041e-05	-1.04731	hypomethylation	F-box/RNI-like/FBD-like domains-containing protein
LOC_Os09g34900	promoter	ICP	Intermediate	NA	NA	6.97923e-05	1.70044	hypermethylation	Sodium Bile acid symporter family
LOC_Os09g35760	promoter	HCP	Distal	NA	NA	0.000338411	4.24793	hypermethylation	Homeobox-leucine zipper family protein / lipid-binding START domain-containing protein
LOC_Os09g36500	promoter	HCP	Intermediate	NA	NA	0.000740212	2.22239	hypermethylation	RING-H2 finger A3A
LOC_Os09g37620	promoter	HCP	Intermediate	NA	NA	4.51134e-05	-3.80735	hypomethylation	flavin-dependent monooxygenase 1
LOC_Os09g38340	promoter	ICP	Proximal	NA	NA	2.07573e-06	-3.66297	hypomethylation	indeterminate(ID)-domain 7
LOC_Os01g04860	promoter	HCP	Intermediate	NA	NA	3.7375e-08	-Inf	hypomethylation	Protein of unknown function, DUF647
LOC_Os01g04920	promoter	ICP	Proximal	NA	NA	2.47943e-06	Inf	hypermethylation	sulfoquinovosyldiacylglycerol 2
LOC_Os01g05870	promoter	HCP	Distal	NA	NA	6.12637e-05	Inf	hypermethylation	Leucine-rich repeat protein kinase family protein
LOC_Os01g06260	promoter	HCP	Intermediate	NA	NA	3.4883e-05	-Inf	hypomethylation	NA
LOC_Os01g06820	promoter	HCP	Intermediate	NA	NA	1.17979e-06	-Inf	hypomethylation	Leucine-rich repeat receptor-like protein kinase family protein
LOC_Os01g11700	promoter	HCP	Intermediate	NA	NA	5.81985e-08	-Inf	hypomethylation	GDSL-like Lipase/Acylhydrolase superfamily protein
LOC_Os01g12670	promoter	ICP	Intermediate	NA	NA	2.71351e-12	-Inf	hypomethylation	NA
LOC_Os01g35210	promoter	HCP	Proximal	CGI shore	promoter	2.43899e-07	Inf	hypermethylation	NA
LOC_Os01g35210	promoter	HCP	Proximal	CGI	promoter	2.43899e-07	Inf	hypermethylation	NA
LOC_Os01g35210	promoter	HCP	Proximal	CGI	intragenic	2.43899e-07	Inf	hypermethylation	NA
LOC_Os01g35210	promoter	HCP	Proximal	CGI shore	intragenic	2.43899e-07	Inf	hypermethylation	NA
LOC_Os01g37280	promoter	HCP	Proximal	NA	NA	1.51916e-05	Inf	hypermethylation	NA
LOC_Os01g41420	promoter	ICP	Intermediate	NA	NA	6.35582e-06	Inf	hypermethylation	Transmembrane amino acid transporter family protein
LOC_Os01g43980	promoter	HCP	Distal	NA	NA	1.79409e-06	-Inf	hypomethylation	PIF1 helicase
LOC_Os01g43980	promoter	HCP	Intermediate	CGI shore	promoter	5.27774e-11	Inf	hypermethylation	PIF1 helicase
LOC_Os01g43980	promoter	HCP	Intermediate	CGI	promoter	5.27774e-11	Inf	hypermethylation	PIF1 helicase
LOC_Os01g48080	promoter	HCP	Intermediate	NA	NA	5.02306e-07	-Inf	hypomethylation	NA
LOC_Os01g48780	promoter	HCP	Intermediate	NA	NA	8.10617e-05	-Inf	hypomethylation	NA
LOC_Os01g49550	promoter	ICP	Distal	NA	NA	0.000437604	-Inf	hypomethylation	NA
LOC_Os01g49600	promoter	ICP	Distal	NA	NA	0.000242149	Inf	hypermethylation	Protein kinase superfamily protein
LOC_Os01g51680	promoter	ICP	Proximal	NA	NA	1.00626e-06	Inf	hypermethylation	NA
LOC_Os01g57510	promoter	HCP	Distal	NA	NA	3.99256e-06	Inf	hypermethylation	receptor kinase 3
LOC_Os01g58690	promoter	ICP	Proximal	NA	NA	9.59913e-05	Inf	hypermethylation	apurinic endonuclease-redox protein
LOC_Os01g58690	promoter	ICP	Proximal	NA	NA	0.000152092	Inf	hypermethylation	apurinic endonuclease-redox protein
LOC_Os01g58690	promoter	ICP	Proximal	NA	NA	0.000242149	Inf	hypermethylation	apurinic endonuclease-redox protein
LOC_Os01g63530	promoter	HCP	Intermediate	NA	NA	1.52079e-07	Inf	hypermethylation	NA
LOC_Os01g64170	promoter	ICP	Distal	NA	NA	0.000242149	Inf	hypermethylation	Glycosyl hydrolase superfamily protein
LOC_Os01g69820	promoter	HCP	Intermediate	NA	NA	5.81985e-08	-Inf	hypomethylation	NA
LOC_Os01g74100	promoter	HCP	Distal	NA	NA	3.2708e-07	-Inf	hypomethylation	NA
LOC_Os01g02760	promoter	ICP	Intermediate	NA	NA	0.00095186	Inf	hypermethylation	PR5-like receptor kinase
LOC_Os01g08000	promoter	HCP	Intermediate	NA	NA	1.52079e-07	Inf	hypermethylation	ankyrin repeat family protein
LOC_Os01g14720	promoter	HCP	Distal	NA	NA	7.80432e-07	-Inf	hypomethylation	DNA-binding storekeeper protein-related transcriptional regulator
LOC_Os01g17250	promoter	HCP	Proximal	NA	NA	0.000381711	Inf	hypermethylation	Leucine-rich repeat (LRR) family protein
LOC_Os01g21830	promoter	HCP	Distal	NA	NA	7.80432e-07	-Inf	hypomethylation	NA
LOC_Os01g33630	promoter	ICP	Distal	NA	NA	8.10617e-05	-Inf	hypomethylation	NA
LOC_Os01g38244	promoter	HCP	Distal	NA	NA	2.27772e-05	-Inf	hypomethylation	NA
LOC_Os01g49529	promoter	ICP	Intermediate	NA	NA	0.000152092	Inf	hypermethylation	Protein kinase superfamily protein
LOC_Os01g49940	promoter	ICP	Intermediate	NA	NA	6.71638e-09	-Inf	hypomethylation	HEAT repeat-containing protein
LOC_Os01g50630	promoter	HCP	Distal	NA	NA	2.36159e-08	Inf	hypermethylation	NA
LOC_Os01g51520	promoter	HCP	Intermediate	NA	NA	8.10617e-05	-Inf	hypomethylation	NA
LOC_Os01g57170	promoter	ICP	Distal	NA	NA	0.000188079	-Inf	hypomethylation	NA
LOC_Os01g57180	promoter	ICP	Proximal	NA	NA	8.10617e-05	-Inf	hypomethylation	NA
LOC_Os01g57180	promoter	ICP	Intermediate	NA	NA	1.51916e-05	Inf	hypermethylation	NA
LOC_Os01g64350	promoter	HCP	Proximal	CGI shore	intragenic	1.73849e-17	-Inf	hypomethylation	NA
LOC_Os01g64350	promoter	HCP	Proximal	CGI shore	promoter	1.73849e-17	-Inf	hypomethylation	NA
LOC_Os01g67680	promoter	HCP	Distal	NA	NA	1.51916e-05	Inf	hypermethylation	NA
LOC_Os01g72049	promoter	HCP	Distal	NA	NA	3.7375e-08	Inf	hypermethylation	plastid transcriptionally active 9
LOC_Os01g74550	promoter	HCP	Intermediate	NA	NA	8.5127e-11	Inf	hypermethylation	Leucine-rich repeat protein kinase family protein
LOC_Os10g02276	promoter	ICP	Proximal	NA	NA	1.00626e-06	Inf	hypermethylation	cell wall-associated kinase
LOC_Os10g03210	promoter	ICP	Intermediate	NA	NA	0.000152092	Inf	hypermethylation	EID1-like 3
LOC_Os10g04520	promoter	ICP	Intermediate	NA	NA	1.52079e-07	Inf	hypermethylation	NA
LOC_Os10g05440	promoter	ICP	Distal	NA	NA	6.45124e-06	-Inf	hypomethylation	Protein of unknown function (DUF594)
LOC_Os10g06660	promoter	HCP	Proximal	NA	NA	0.000123411	-Inf	hypomethylation	NA
LOC_Os10g10980	promoter	ICP	Proximal	NA	NA	2.1219e-07	-Inf	hypomethylation	F-box and associated interaction domains-containing protein
LOC_Os10g11230	promoter	HCP	Distal	NA	NA	1.49048e-11	-Inf	hypomethylation	NA
LOC_Os10g11570	promoter	HCP	Proximal	NA	NA	8.5127e-11	Inf	hypermethylation	NA
LOC_Os10g16800	promoter	HCP	Intermediate	NA	NA	3.2708e-07	-Inf	hypomethylation	NA
LOC_Os10g17230	promoter	ICP	Intermediate	NA	NA	9.59913e-05	Inf	hypermethylation	NA
LOC_Os10g17260	promoter	HCP	Distal	NA	NA	3.66609e-16	Inf	hypermethylation	Cytochrome P450 superfamily protein
LOC_Os10g19230	promoter	HCP	Distal	NA	NA	0.000665783	-Inf	hypomethylation	NA
LOC_Os10g21230	promoter	ICP	Proximal	NA	NA	0.000606676	Inf	hypermethylation	ATP synthase subunit C family protein
LOC_Os10g21238	promoter	ICP	Intermediate	NA	NA	0.000381711	Inf	hypermethylation	ATPase, F0 complex, subunit B/B\', bacterial/chloroplast
LOC_Os10g21240	promoter	ICP	Distal	NA	NA	0.000381711	Inf	hypermethylation	ATP synthase subunit alpha
LOC_Os10g21388	promoter	HCP	Distal	NA	NA	2.47943e-06	Inf	hypermethylation	NA
LOC_Os10g21670	promoter	ICP	Proximal	NA	NA	1.56013e-08	-Inf	hypomethylation	Lipase/lipooxygenase, PLAT/LH2 family protein
LOC_Os10g25349	promoter	HCP	Intermediate	NA	NA	1.28271e-11	Inf	hypermethylation	NA
LOC_Os10g26850	promoter	HCP	Distal	NA	NA	0.000188079	-Inf	hypomethylation	NA
LOC_Os10g26850	promoter	HCP	Proximal	NA	NA	3.24765e-11	Inf	hypermethylation	NA
LOC_Os10g26859	promoter	HCP	Distal	NA	NA	3.24765e-11	Inf	hypermethylation	NA
LOC_Os10g29010	promoter	HCP	Proximal	NA	NA	5.33019e-05	-Inf	hypomethylation	NA
LOC_Os10g31120	promoter	ICP	Proximal	NA	NA	4.14187e-12	-Inf	hypomethylation	DNA binding
LOC_Os10g31290	promoter	HCP	Distal	NA	NA	0.000286543	-Inf	hypomethylation	Protein of unknown function (DUF594)
LOC_Os10g33230	promoter	HCP	Intermediate	NA	NA	0.000286543	-Inf	hypomethylation	RNA-binding (RRM/RBD/RNP motifs) family protein
LOC_Os10g34840	promoter	HCP	Proximal	CGI shore	promoter	0.000286543	-Inf	hypomethylation	NA
LOC_Os10g34840	promoter	HCP	Proximal	CGI	promoter	0.000286543	-Inf	hypomethylation	NA
LOC_Os10g34840	promoter	HCP	Proximal	CGI	intragenic	0.000286543	-Inf	hypomethylation	NA
LOC_Os10g38470	promoter	HCP	Distal	NA	NA	3.4883e-05	-Inf	hypomethylation	glutathione S-transferase TAU 18
LOC_Os10g01030	promoter	ICP	Intermediate	NA	NA	8.10617e-05	-Inf	hypomethylation	NA
LOC_Os10g03330	promoter	HCP	Distal	NA	NA	1.51916e-05	Inf	hypermethylation	NA
LOC_Os10g05430	promoter	HCP	Proximal	NA	NA	0.000188079	-Inf	hypomethylation	NA
LOC_Os10g08002	promoter	ICP	Intermediate	NA	NA	8.10617e-05	-Inf	hypomethylation	NA
LOC_Os10g09340	promoter	ICP	Intermediate	NA	NA	2.27772e-05	-Inf	hypomethylation	NA
LOC_Os10g10770	promoter	HCP	Distal	NA	NA	1.07791e-16	-Inf	hypomethylation	NA
LOC_Os10g10840	promoter	ICP	Intermediate	NA	NA	0.000123411	-Inf	hypomethylation	NA
LOC_Os10g14290	promoter	HCP	Intermediate	NA	NA	8.8972e-08	-Inf	hypomethylation	NA
LOC_Os10g16470	promoter	HCP	Intermediate	NA	NA	5.81985e-08	-Inf	hypomethylation	NA
LOC_Os10g20740	promoter	ICP	Intermediate	NA	NA	0.00095186	Inf	hypermethylation	NA
LOC_Os10g21346	promoter	ICP	Intermediate	NA	NA	0.000665783	-Inf	hypomethylation	structural constituent of ribosome
LOC_Os10g25110	promoter	HCP	Distal	NA	NA	2.74843e-06	-Inf	hypomethylation	pumilio 23
LOC_Os10g27020	promoter	HCP	Distal	NA	NA	2.42978e-05	Inf	hypermethylation	glutathione S-transferase THETA 3
LOC_Os10g29240	promoter	HCP	Distal	CGI shore	promoter	0.000606676	Inf	hypermethylation	NA
LOC_Os10g29240	promoter	HCP	Distal	CGI shore	intergenic	0.000606676	Inf	hypermethylation	NA
LOC_Os10g29240	promoter	HCP	Distal	CGI	intergenic	0.000606676	Inf	hypermethylation	NA
LOC_Os10g31300	promoter	HCP	Distal	NA	NA	5.33019e-05	-Inf	hypomethylation	NA
LOC_Os10g33030	promoter	HCP	Proximal	CGI shore	intragenic	0.000381711	Inf	hypermethylation	NA
LOC_Os10g33030	promoter	HCP	Proximal	CGI shore	promoter	0.000381711	Inf	hypermethylation	NA
LOC_Os10g33030	promoter	HCP	Intermediate	CGI shore	promoter	5.82683e-09	Inf	hypermethylation	NA
LOC_Os10g33030	promoter	HCP	Intermediate	CGI	promoter	5.82683e-09	Inf	hypermethylation	NA
LOC_Os10g34550	promoter	HCP	Proximal	NA	NA	0.000123411	-Inf	hypomethylation	NA
LOC_Os10g36130	promoter	HCP	Distal	NA	NA	3.4883e-05	-Inf	hypomethylation	NA
LOC_Os10g37010	promoter	HCP	Proximal	NA	NA	2.13968e-10	-Inf	hypomethylation	NA
LOC_Os10g40160	promoter	ICP	Intermediate	NA	NA	0.000606676	Inf	hypermethylation	NA
LOC_Os10g42970	promoter	ICP	Intermediate	NA	NA	0.000437604	-Inf	hypomethylation	Essential protein Yae1, N-terminal
LOC_Os11g03810	promoter	HCP	Distal	NA	NA	4.14187e-12	-Inf	hypomethylation	Protein of Unknown Function (DUF239)
LOC_Os11g07120	promoter	ICP	Intermediate	NA	NA	0.000152092	Inf	hypermethylation	Leucine-rich repeat protein kinase family protein
LOC_Os11g08729	promoter	ICP	Proximal	NA	NA	0.000242149	Inf	hypermethylation	NA
LOC_Os11g09418	promoter	ICP	Intermediate	NA	NA	9.84562e-12	-Inf	hypomethylation	histone deacetylase 1
LOC_Os11g09864	promoter	ICP	Distal	CGI shore	transcript	5.02306e-07	-Inf	hypomethylation	Aluminium induced protein with YGL and LRDR motifs
LOC_Os11g09864	promoter	ICP	Distal	CGI shore	intergenic	5.02306e-07	-Inf	hypomethylation	Aluminium induced protein with YGL and LRDR motifs
LOC_Os11g09864	promoter	ICP	Intermediate	CGI shore	intergenic	9.59913e-05	Inf	hypermethylation	Aluminium induced protein with YGL and LRDR motifs
LOC_Os11g09864	promoter	ICP	Intermediate	CGI shore	promoter	9.59913e-05	Inf	hypermethylation	Aluminium induced protein with YGL and LRDR motifs
LOC_Os11g12340	promoter	ICP	Proximal	NA	NA	5.90619e-08	Inf	hypermethylation	NB-ARC domain-containing disease resistance protein
LOC_Os11g15360	promoter	HCP	Distal	NA	NA	2.47943e-06	Inf	hypermethylation	NA
LOC_Os11g15600	promoter	ICP	Proximal	NA	NA	2.42978e-05	Inf	hypermethylation	NA
LOC_Os11g18560	promoter	HCP	Distal	NA	NA	1.37936e-07	-Inf	hypomethylation	NA
LOC_Os11g18919	promoter	ICP	Intermediate	NA	NA	0.000242149	Inf	hypermethylation	NA
LOC_Os11g24260	promoter	ICP	Distal	NA	NA	9.54065e-06	-Inf	hypomethylation	NA
LOC_Os11g24260	promoter	ICP	Proximal	NA	NA	4.25227e-06	-Inf	hypomethylation	NA
LOC_Os11g24870	promoter	HCP	Distal	NA	NA	2.89497e-09	-Inf	hypomethylation	NA
LOC_Os11g24880	promoter	HCP	Intermediate	NA	NA	0.000286543	-Inf	hypomethylation	NA
LOC_Os11g29100	promoter	HCP	Intermediate	NA	NA	3.99256e-06	Inf	hypermethylation	NA
LOC_Os11g29110	promoter	HCP	Distal	NA	NA	3.99256e-06	Inf	hypermethylation	LRR and NB-ARC domains-containing disease resistance protein
LOC_Os11g29810	promoter	ICP	Intermediate	NA	NA	4.25227e-06	-Inf	hypomethylation	NA
LOC_Os11g29900	promoter	ICP	Distal	NA	NA	0.000437604	-Inf	hypomethylation	Lipase/lipooxygenase, PLAT/LH2 family protein
LOC_Os11g30040	promoter	HCP	Intermediate	NA	NA	0.000665783	-Inf	hypomethylation	methyl esterase 7
LOC_Os11g30130	promoter	HCP	Distal	NA	NA	9.59913e-05	Inf	hypermethylation	NA
LOC_Os11g32150	promoter	HCP	Intermediate	NA	NA	1.00626e-06	Inf	hypermethylation	NA
LOC_Os11g34130	promoter	HCP	Intermediate	CGI shore	promoter	5.33019e-05	-Inf	hypomethylation	Pentatricopeptide repeat (PPR) superfamily protein
LOC_Os11g34130	promoter	HCP	Intermediate	CGI shore	intergenic	5.33019e-05	-Inf	hypomethylation	Pentatricopeptide repeat (PPR) superfamily protein
LOC_Os11g34820	promoter	HCP	Intermediate	NA	NA	0.000152092	Inf	hypermethylation	THUMP domain-containing protein
LOC_Os11g35140	promoter	HCP	Intermediate	CGI shore	promoter	3.90432e-07	Inf	hypermethylation	NA
LOC_Os11g35140	promoter	HCP	Intermediate	CGI shore	intergenic	3.90432e-07	Inf	hypermethylation	NA
LOC_Os11g35490	promoter	HCP	Distal	NA	NA	9.54065e-06	-Inf	hypomethylation	disease resistance family protein / LRR family protein
LOC_Os11g35940	promoter	HCP	Intermediate	NA	NA	0.000606676	Inf	hypermethylation	NA
LOC_Os11g38380	promoter	HCP	Distal	NA	NA	5.81985e-08	-Inf	hypomethylation	NA
LOC_Os11g38380	promoter	HCP	Intermediate	NA	NA	2.74843e-06	-Inf	hypomethylation	NA
LOC_Os11g38710	promoter	HCP	Distal	NA	NA	1.79409e-06	-Inf	hypomethylation	RING/U-box superfamily protein
LOC_Os11g39300	promoter	HCP	Intermediate	NA	NA	1.56067e-06	Inf	hypermethylation	TGF-beta receptor interacting protein 1
LOC_Os11g40530	promoter	HCP	Proximal	NA	NA	1.48576e-05	-Inf	hypomethylation	Bifunctional inhibitor/lipid-transfer protein/seed storage 2S albumin superfamily protein
LOC_Os11g40550	promoter	HCP	Proximal	NA	NA	0.000606676	Inf	hypermethylation	Leucine-rich repeat protein kinase family protein
LOC_Os11g41034	promoter	ICP	Distal	NA	NA	0.000242149	Inf	hypermethylation	NA
LOC_Os11g41050	promoter	ICP	Proximal	NA	NA	6.35582e-06	Inf	hypermethylation	NA
LOC_Os11g41540	promoter	ICP	Intermediate	NA	NA	0.000242149	Inf	hypermethylation	NB-ARC domain-containing disease resistance protein
LOC_Os11g41750	promoter	ICP	Proximal	NA	NA	2.42841e-08	-Inf	hypomethylation	NA
LOC_Os11g43570	promoter	HCP	Proximal	NA	NA	9.54065e-06	Inf	hypermethylation	NA
LOC_Os11g44110	promoter	HCP	Distal	NA	NA	8.8972e-08	-Inf	hypomethylation	NA
LOC_Os11g44110	promoter	HCP	Intermediate	NA	NA	2.27772e-05	-Inf	hypomethylation	NA
LOC_Os11g44490	promoter	HCP	Distal	NA	NA	0.00095186	Inf	hypermethylation	NA
LOC_Os11g46880	promoter	HCP	Intermediate	CGI shore	intergenic	0.000665783	-Inf	hypomethylation	wall associated kinase 3
LOC_Os11g46880	promoter	HCP	Intermediate	CGI shore	promoter	0.000665783	-Inf	hypomethylation	wall associated kinase 3
LOC_Os11g47443	promoter	HCP	Proximal	NA	NA	7.8464e-10	-Inf	hypomethylation	NA
LOC_Os11g03950	promoter	ICP	Distal	NA	NA	2.47943e-06	Inf	hypermethylation	NA
LOC_Os11g04267	promoter	HCP	Proximal	NA	NA	2.27772e-05	-Inf	hypomethylation	NA
LOC_Os11g08889	promoter	ICP	Proximal	NA	NA	0.000123411	-Inf	hypomethylation	NA
LOC_Os11g09820	promoter	HCP	Intermediate	NA	NA	0.000152092	Inf	hypermethylation	NA
LOC_Os11g11610	promoter	HCP	Proximal	NA	NA	1.44417e-09	Inf	hypermethylation	Zinc finger (C3HC4-type RING finger) family protein
LOC_Os11g14480	promoter	HCP	Intermediate	NA	NA	3.54119e-10	Inf	hypermethylation	Ankyrin repeat family protein
LOC_Os11g14520	promoter	HCP	Distal	NA	NA	0.000188079	-Inf	hypomethylation	ankyrin repeat family protein
LOC_Os11g14525	promoter	HCP	Intermediate	NA	NA	0.000188079	-Inf	hypomethylation	NA
LOC_Os11g14950	promoter	HCP	Distal	NA	NA	1.37936e-07	-Inf	hypomethylation	ACT domain-containing small subunit of acetolactate synthase protein
LOC_Os11g15100	promoter	ICP	Intermediate	NA	NA	5.33019e-05	-Inf	hypomethylation	NA
LOC_Os11g15320	promoter	HCP	Intermediate	NA	NA	0.000437604	-Inf	hypomethylation	NA
LOC_Os11g17160	promoter	ICP	Intermediate	NA	NA	3.90432e-07	Inf	hypermethylation	NA
LOC_Os11g18954	promoter	HCP	Proximal	NA	NA	1.00626e-06	Inf	hypermethylation	NA
LOC_Os11g24850	promoter	ICP	Intermediate	NA	NA	1.79409e-06	-Inf	hypomethylation	Ankyrin repeat family protein
LOC_Os11g25420	promoter	HCP	Proximal	NA	NA	2.20098e-10	Inf	hypermethylation	NA
LOC_Os11g28140	promoter	HCP	Distal	NA	NA	9.59913e-05	Inf	hypermethylation	NA
LOC_Os11g29640	promoter	ICP	Proximal	NA	NA	2.47943e-06	Inf	hypermethylation	NA
LOC_Os11g29650	promoter	HCP	Proximal	NA	NA	0.000123411	-Inf	hypomethylation	NA
LOC_Os11g34770	promoter	HCP	Intermediate	NA	NA	6.35582e-06	Inf	hypermethylation	Maf-like protein
LOC_Os11g35460	promoter	ICP	Proximal	NA	NA	9.46878e-08	Inf	hypermethylation	NA
LOC_Os11g35470	promoter	HCP	Proximal	NA	NA	9.54065e-06	Inf	hypermethylation	NA
LOC_Os11g38340	promoter	HCP	Intermediate	NA	NA	1.16071e-18	Inf	hypermethylation	NA
LOC_Os11g38340	promoter	HCP	Distal	NA	NA	5.65585e-11	-Inf	hypomethylation	NA
LOC_Os11g38500	promoter	ICP	Proximal	CGI shore	intragenic	8.10617e-05	-Inf	hypomethylation	F-box family protein with a domain of unknown function (DUF295)
LOC_Os11g38500	promoter	ICP	Proximal	CGI shore	promoter	8.10617e-05	-Inf	hypomethylation	F-box family protein with a domain of unknown function (DUF295)
LOC_Os11g39200	promoter	HCP	Intermediate	NA	NA	0.000286543	-Inf	hypomethylation	TTF-type zinc finger protein with HAT dimerisation domain
LOC_Os11g39350	promoter	HCP	Proximal	NA	NA	3.66575e-09	Inf	hypermethylation	NA
LOC_Os11g39730	promoter	HCP	Intermediate	NA	NA	0.000188079	-Inf	hypomethylation	HOPZ-ACTIVATED RESISTANCE 1
LOC_Os11g40810	promoter	HCP	Intermediate	NA	NA	5.90619e-08	Inf	hypermethylation	Leucine-rich repeat protein kinase family protein
LOC_Os11g42230	promoter	HCP	Distal	NA	NA	6.26577e-07	Inf	hypermethylation	F-box/RNI-like/FBD-like domains-containing protein
LOC_Os11g42790	promoter	ICP	Intermediate	NA	NA	9.54065e-06	Inf	hypermethylation	sodium hydrogen exchanger 2
LOC_Os11g45540	promoter	HCP	Distal	NA	NA	1.79409e-06	-Inf	hypomethylation	cysteine-rich RLK (RECEPTOR-like protein kinase) 10
LOC_Os11g45600	promoter	ICP	Distal	NA	NA	1.48576e-05	-Inf	hypomethylation	NB-ARC domain-containing disease resistance protein
LOC_Os11g47445	promoter	ICP	Distal	NA	NA	9.3141e-09	Inf	hypermethylation	NA
LOC_Os12g02870	promoter	ICP	Distal	NA	NA	1.85941e-09	-Inf	hypomethylation	GRAS family transcription factor
LOC_Os12g07440	promoter	ICP	Intermediate	NA	NA	3.90432e-07	Inf	hypermethylation	NA
LOC_Os12g08360	promoter	ICP	Distal	NA	NA	6.35582e-06	Inf	hypermethylation	Protein of unknown function (DUF594)
LOC_Os12g08440	promoter	ICP	Proximal	NA	NA	3.4883e-05	-Inf	hypomethylation	NA
LOC_Os12g09390	promoter	HCP	Distal	NA	NA	5.90619e-08	Inf	hypermethylation	strictosidine synthase-like 3
LOC_Os12g09550	promoter	HCP	Proximal	CGI shore	promoter	1.49048e-11	-Inf	hypomethylation	NA
LOC_Os12g09550	promoter	HCP	Proximal	CGI	promoter	1.49048e-11	-Inf	hypomethylation	NA
LOC_Os12g09550	promoter	HCP	Proximal	CGI	intragenic	1.49048e-11	-Inf	hypomethylation	NA
LOC_Os12g10170	promoter	ICP	Distal	NA	NA	3.7375e-08	Inf	hypermethylation	O-methyltransferase 1
LOC_Os12g10184	promoter	HCP	Intermediate	NA	NA	1.17979e-06	-Inf	hypomethylation	Pentatricopeptide repeat (PPR-like) superfamily protein
LOC_Os12g10250	promoter	HCP	Intermediate	NA	NA	0.000188079	-Inf	hypomethylation	Zinc finger (C3HC4-type RING finger) family protein
LOC_Os12g11600	promoter	HCP	Intermediate	NA	NA	0.000152092	Inf	hypermethylation	NA
LOC_Os12g11640	promoter	HCP	Distal	NA	NA	0.000123411	-Inf	hypomethylation	Bifunctional inhibitor/lipid-transfer protein/seed storage 2S albumin superfamily protein
LOC_Os12g11950	promoter	ICP	Distal	NA	NA	0.000188079	-Inf	hypomethylation	NA
LOC_Os12g12870	promoter	HCP	Proximal	NA	NA	7.80432e-07	-Inf	hypomethylation	Plant protein of unknown function (DUF247)
LOC_Os12g14350	promoter	HCP	Intermediate	NA	NA	9.59913e-05	Inf	hypermethylation	topoisomerase 3alpha
LOC_Os12g14820	promoter	HCP	Distal	NA	NA	6.45124e-06	-Inf	hypomethylation	NA
LOC_Os12g14820	promoter	HCP	Proximal	NA	NA	6.45124e-06	-Inf	hypomethylation	NA
LOC_Os12g15620	promoter	HCP	Proximal	NA	NA	3.99256e-06	Inf	hypermethylation	NA
LOC_Os12g15860	promoter	HCP	Distal	NA	NA	9.59913e-05	Inf	hypermethylation	NA
LOC_Os12g15860	promoter	HCP	Intermediate	NA	NA	2.31703e-11	-Inf	hypomethylation	NA
LOC_Os12g16790	promoter	HCP	Intermediate	NA	NA	6.32873e-12	-Inf	hypomethylation	NA
LOC_Os12g16790	promoter	HCP	Proximal	NA	NA	2.27772e-05	-Inf	hypomethylation	NA
LOC_Os12g17010	promoter	HCP	Intermediate	NA	NA	1.52079e-07	Inf	hypermethylation	NA
LOC_Os12g18260	promoter	ICP	Distal	NA	NA	0.00095186	Inf	hypermethylation	NA
LOC_Os12g18260	promoter	ICP	Intermediate	NA	NA	9.54065e-06	Inf	hypermethylation	NA
LOC_Os12g19580	promoter	ICP	Proximal	NA	NA	0.000123411	-Inf	hypomethylation	photosystem II reaction center protein A
LOC_Os12g20000	promoter	HCP	Proximal	NA	NA	2.42841e-08	-Inf	hypomethylation	NA
LOC_Os12g21750	promoter	HCP	Proximal	NA	NA	9.54065e-06	-Inf	hypomethylation	NA
LOC_Os12g23350	promoter	ICP	Intermediate	NA	NA	1.51916e-05	Inf	hypermethylation	NA
LOC_Os12g23790	promoter	HCP	Distal	NA	NA	3.66575e-09	Inf	hypermethylation	NA
LOC_Os12g26350	promoter	HCP	Distal	NA	NA	2.36159e-08	Inf	hypermethylation	NA
LOC_Os12g26740	promoter	ICP	Proximal	NA	NA	5.33019e-05	-Inf	hypomethylation	NA
LOC_Os12g27650	promoter	ICP	Proximal	NA	NA	9.54065e-06	Inf	hypermethylation	NA
LOC_Os12g28280	promoter	ICP	Distal	NA	NA	5.33019e-05	-Inf	hypomethylation	NA
LOC_Os12g29830	promoter	HCP	Distal	NA	NA	1.51916e-05	Inf	hypermethylation	NA
LOC_Os12g30440	promoter	HCP	Proximal	NA	NA	1.56067e-06	Inf	hypermethylation	NA
LOC_Os12g31630	promoter	HCP	Distal	NA	NA	0.000286543	-Inf	hypomethylation	Polynucleotidyl transferase, ribonuclease H-like superfamily protein
LOC_Os12g31910	promoter	HCP	Intermediate	NA	NA	0.000437604	-Inf	hypomethylation	NA
LOC_Os12g32110	promoter	ICP	Proximal	NA	NA	0.000437604	-Inf	hypomethylation	NA
LOC_Os12g33890	promoter	ICP	Distal	NA	NA	1.56067e-06	Inf	hypermethylation	NA
LOC_Os12g33890	promoter	ICP	Proximal	NA	NA	3.7375e-08	-Inf	hypomethylation	NA
LOC_Os12g36030	promoter	HCP	Intermediate	NA	NA	0.000665783	-Inf	hypomethylation	NA
LOC_Os12g36030	promoter	HCP	Intermediate	NA	NA	0.000188079	-Inf	hypomethylation	NA
LOC_Os12g37880	promoter	HCP	Proximal	NA	NA	3.4883e-05	-Inf	hypomethylation	NA
LOC_Os12g38190	promoter	HCP	Distal	NA	NA	6.45124e-06	-Inf	hypomethylation	NA
LOC_Os12g38510	promoter	HCP	Distal	NA	NA	2.1219e-07	-Inf	hypomethylation	NA
LOC_Os12g38510	promoter	HCP	Intermediate	NA	NA	0.000188079	-Inf	hypomethylation	NA
LOC_Os12g41620	promoter	HCP	Intermediate	NA	NA	1.79409e-06	-Inf	hypomethylation	Transducin/WD40 repeat-like superfamily protein
LOC_Os12g04240	promoter	HCP	Proximal	CGI	intragenic	5.90619e-08	Inf	hypermethylation	Calcium-binding EF-hand family protein
LOC_Os12g04240	promoter	HCP	Proximal	CGI	promoter	5.90619e-08	Inf	hypermethylation	Calcium-binding EF-hand family protein
LOC_Os12g08480	promoter	HCP	Intermediate	NA	NA	0.000437604	-Inf	hypomethylation	NA
LOC_Os12g08530	promoter	HCP	Proximal	NA	NA	1.37936e-07	-Inf	hypomethylation	NA
LOC_Os12g10010	promoter	ICP	Intermediate	NA	NA	0.000665783	-Inf	hypomethylation	NA
LOC_Os12g10570	promoter	ICP	Proximal	NA	NA	9.54065e-06	Inf	hypermethylation	ATP synthase subunit beta
LOC_Os12g12260	promoter	HCP	Intermediate	NA	NA	3.00371e-13	-Inf	hypomethylation	diacylglycerol kinase 2
LOC_Os12g12664	promoter	HCP	Intermediate	NA	NA	0.000242149	Inf	hypermethylation	NA
LOC_Os12g13824	promoter	HCP	Distal	NA	NA	2.74843e-06	-Inf	hypomethylation	Lojap-related protein
LOC_Os12g17300	promoter	ICP	Proximal	NA	NA	3.99256e-06	Inf	hypermethylation	NA
LOC_Os12g19910	promoter	HCP	Intermediate	NA	NA	0.000437604	-Inf	hypomethylation	NA
LOC_Os12g20350	promoter	ICP	Distal	NA	NA	6.35582e-06	Inf	hypermethylation	NA
LOC_Os12g21880	promoter	HCP	Proximal	NA	NA	5.6444e-10	Inf	hypermethylation	AGAMOUS-like 62
LOC_Os12g21940	promoter	HCP	Distal	NA	NA	1.46199e-08	Inf	hypermethylation	Protein of unknown function (DUF594)
LOC_Os12g22145	promoter	HCP	Distal	NA	NA	1.73849e-17	-Inf	hypomethylation	NA
LOC_Os12g23240	promoter	ICP	Proximal	NA	NA	0.000381711	Inf	hypermethylation	NA
LOC_Os12g23620	promoter	ICP	Distal	NA	NA	8.10617e-05	-Inf	hypomethylation	NA
LOC_Os12g24550	promoter	HCP	Distal	NA	NA	0.000665783	-Inf	hypomethylation	Protein kinase family protein with ARM repeat domain
LOC_Os12g28340	promoter	ICP	Distal	NA	NA	5.02306e-07	-Inf	hypomethylation	NA
LOC_Os12g28350	promoter	HCP	Intermediate	NA	NA	7.80432e-07	-Inf	hypomethylation	NA
LOC_Os12g28550	promoter	HCP	Intermediate	NA	NA	3.84312e-05	Inf	hypermethylation	P-loop containing nucleoside triphosphate hydrolases superfamily protein
LOC_Os12g29730	promoter	ICP	Distal	NA	NA	3.4883e-05	-Inf	hypomethylation	NA
LOC_Os12g30510	promoter	ICP	Intermediate	NA	NA	5.90619e-08	Inf	hypermethylation	RNA polymerase II, Rpb4, core protein
LOC_Os12g30690	promoter	HCP	Proximal	NA	NA	1.75877e-12	-Inf	hypomethylation	NA
LOC_Os12g30690	promoter	HCP	Intermediate	NA	NA	1.48576e-05	-Inf	hypomethylation	NA
LOC_Os12g30940	promoter	HCP	Proximal	NA	NA	0.000606676	Inf	hypermethylation	NA
LOC_Os12g31020	promoter	HCP	Distal	NA	NA	0.000188079	-Inf	hypomethylation	NA
LOC_Os12g31590	promoter	HCP	Proximal	NA	NA	9.54065e-06	Inf	hypermethylation	NA
LOC_Os12g31690	promoter	HCP	Proximal	NA	NA	1.44417e-09	Inf	hypermethylation	NA
LOC_Os12g31870	promoter	HCP	Intermediate	NA	NA	0.000665783	-Inf	hypomethylation	NA
LOC_Os12g32720	promoter	HCP	Proximal	NA	NA	9.54065e-06	-Inf	hypomethylation	NA
LOC_Os12g32720	promoter	HCP	Distal	NA	NA	1.00885e-19	-Inf	hypomethylation	NA
LOC_Os12g33434	promoter	ICP	Proximal	NA	NA	0.000606676	Inf	hypermethylation	NA
LOC_Os12g34240	promoter	ICP	Distal	NA	NA	0.000152092	Inf	hypermethylation	F-box/RNI-like/FBD-like domains-containing protein
LOC_Os12g35720	promoter	HCP	Proximal	NA	NA	1.79409e-06	-Inf	hypomethylation	NA
LOC_Os12g37020	promoter	HCP	Intermediate	NA	NA	0.000665783	-Inf	hypomethylation	NA
LOC_Os12g37440	promoter	HCP	Distal	NA	NA	0.000286543	-Inf	hypomethylation	NA
LOC_Os12g42990	promoter	HCP	Distal	NA	NA	2.42978e-05	Inf	hypermethylation	PIF1 helicase
LOC_Os12g43130	promoter	HCP	Proximal	NA	NA	1.51916e-05	Inf	hypermethylation	PHYTOENE SYNTHASE
LOC_Os02g02070	promoter	HCP	Distal	NA	NA	5.33019e-05	-Inf	hypomethylation	NA
LOC_Os02g02070	promoter	HCP	Intermediate	NA	NA	0.000437604	-Inf	hypomethylation	NA
LOC_Os02g05020	promoter	HCP	Proximal	NA	NA	7.26661e-22	Inf	hypermethylation	NA
LOC_Os02g07100	promoter	HCP	Proximal	NA	NA	2.47943e-06	Inf	hypermethylation	NA
LOC_Os02g09400	promoter	HCP	Intermediate	NA	NA	0.000437604	-Inf	hypomethylation	cytochrome P450, family 71, subfamily B, polypeptide 10
LOC_Os02g12200	promoter	HCP	Distal	NA	NA	9.59913e-05	Inf	hypermethylation	Di-glucose binding protein with Kinesin motor domain
LOC_Os02g15490	promoter	HCP	Distal	NA	NA	0.000381711	Inf	hypermethylation	NA
LOC_Os02g15490	promoter	HCP	Intermediate	NA	NA	1.46199e-08	Inf	hypermethylation	NA
LOC_Os02g16040	promoter	ICP	Distal	CGI shore	intergenic	3.4883e-05	-Inf	hypomethylation	ubiquitin conjugating enzyme 8
LOC_Os02g16330	promoter	ICP	Distal	NA	NA	2.89497e-09	-Inf	hypomethylation	LRR and NB-ARC domains-containing disease resistance protein
LOC_Os02g16390	promoter	HCP	Proximal	NA	NA	4.14187e-12	-Inf	hypomethylation	LRR and NB-ARC domains-containing disease resistance protein
LOC_Os02g16600	promoter	ICP	Distal	NA	NA	2.42978e-05	Inf	hypermethylation	NA
LOC_Os02g16760	promoter	ICP	Proximal	NA	NA	0.000242149	Inf	hypermethylation	NA
LOC_Os02g18080	promoter	ICP	Distal	NA	NA	8.8972e-08	-Inf	hypomethylation	NB-ARC domain-containing disease resistance protein
LOC_Os02g18140	promoter	ICP	Distal	NA	NA	2.1219e-07	-Inf	hypomethylation	NB-ARC domain-containing disease resistance protein
LOC_Os02g18770	promoter	HCP	Intermediate	NA	NA	4.25227e-06	-Inf	hypomethylation	NA
LOC_Os02g22084	promoter	HCP	Intermediate	NA	NA	1.94091e-12	Inf	hypermethylation	NA
LOC_Os02g25800	promoter	ICP	Distal	NA	NA	0.000606676	Inf	hypermethylation	NA
LOC_Os02g27000	promoter	HCP	Intermediate	NA	NA	0.000381711	Inf	hypermethylation	Histidine kinase-, DNA gyrase B-, and HSP90-like ATPase family protein
LOC_Os02g28650	promoter	HCP	Intermediate	NA	NA	0.000242149	Inf	hypermethylation	NA
LOC_Os02g28650	promoter	HCP	Proximal	NA	NA	1.37936e-07	-Inf	hypomethylation	NA
LOC_Os02g29510	promoter	HCP	Intermediate	NA	NA	1.46199e-08	Inf	hypermethylation	Protein of unknown function (DUF803)
LOC_Os02g29510	promoter	HCP	Distal	NA	NA	9.3141e-09	Inf	hypermethylation	Protein of unknown function (DUF803)
LOC_Os02g30020	promoter	HCP	Distal	NA	NA	1.48576e-05	-Inf	hypomethylation	NA
LOC_Os02g36130	promoter	HCP	Distal	NA	NA	8.68356e-11	-Inf	hypomethylation	NA
LOC_Os02g36130	promoter	HCP	Proximal	NA	NA	2.74843e-06	-Inf	hypomethylation	NA
LOC_Os02g36150	promoter	HCP	Intermediate	NA	NA	9.09549e-10	Inf	hypermethylation	cytochrome P450, family 71, subfamily B, polypeptide 13
LOC_Os02g39820	promoter	HCP	Proximal	NA	NA	5.90619e-08	Inf	hypermethylation	pentatricopeptide (PPR) repeat-containing protein
LOC_Os02g42170	promoter	HCP	Proximal	NA	NA	1.01844e-08	-Inf	hypomethylation	alpha/beta-Hydrolases superfamily protein
LOC_Os02g45030	promoter	HCP	Distal	NA	NA	0.000665783	-Inf	hypomethylation	NA
LOC_Os02g47480	promoter	ICP	Distal	NA	NA	9.54065e-06	-Inf	hypomethylation	hydrolases;protein serine/threonine phosphatases
LOC_Os02g50700	promoter	HCP	Intermediate	CGI	promoter	3.4883e-05	-Inf	hypomethylation	NA
LOC_Os02g51540	promoter	HCP	Distal	NA	NA	3.61776e-11	-Inf	hypomethylation	Eukaryotic aspartyl protease family protein
LOC_Os02g51570	promoter	HCP	Distal	NA	NA	5.14098e-10	-Inf	hypomethylation	FK506-binding protein 16-2
LOC_Os02g54930	promoter	ICP	Distal	NA	NA	3.99256e-06	Inf	hypermethylation	NA
LOC_Os02g55810	promoter	ICP	Proximal	NA	NA	6.12637e-05	Inf	hypermethylation	NA
LOC_Os02g56290	promoter	ICP	Proximal	NA	NA	0.00095186	Inf	hypermethylation	hAT dimerisation domain-containing protein
LOC_Os02g01420	promoter	HCP	Proximal	NA	NA	6.45124e-06	-Inf	hypomethylation	NA
LOC_Os02g01610	promoter	HCP	Intermediate	NA	NA	1.21477e-13	-Inf	hypomethylation	pentatricopeptide (PPR) repeat-containing protein
LOC_Os02g04750	promoter	HCP	Proximal	NA	NA	2.42978e-05	Inf	hypermethylation	cycloartenol synthase 1
LOC_Os02g04750	promoter	HCP	Distal	NA	NA	7.93312e-12	Inf	hypermethylation	cycloartenol synthase 1
LOC_Os02g05570	promoter	HCP	Intermediate	NA	NA	1.49048e-11	-Inf	hypomethylation	NA
LOC_Os02g09100	promoter	HCP	Distal	NA	NA	5.81985e-08	-Inf	hypomethylation	tRNA synthetase class I (I, L, M and V) family protein
LOC_Os02g12180	promoter	ICP	Distal	NA	NA	4.25227e-06	-Inf	hypomethylation	NA
LOC_Os02g12720	promoter	HCP	Intermediate	NA	NA	0.000381711	Inf	hypermethylation	interferon-related developmental regulator family protein / IFRD protein family
LOC_Os02g17010	promoter	HCP	Distal	NA	NA	5.81985e-08	-Inf	hypomethylation	NA
LOC_Os02g17080	promoter	HCP	Distal	NA	NA	8.10617e-05	-Inf	hypomethylation	Subtilase family protein
LOC_Os02g18890	promoter	ICP	Intermediate	NA	NA	6.35582e-06	Inf	hypermethylation	NA
LOC_Os02g25520	promoter	HCP	Distal	NA	NA	7.80432e-07	-Inf	hypomethylation	NA
LOC_Os02g27594	promoter	HCP	Distal	NA	NA	0.000381711	Inf	hypermethylation	NA
LOC_Os02g28240	promoter	HCP	Intermediate	NA	NA	6.35582e-06	Inf	hypermethylation	HXXXD-type acyl-transferase family protein
LOC_Os02g30470	promoter	HCP	Distal	NA	NA	9.59913e-05	Inf	hypermethylation	Protein of unknown function (DUF 3339)
LOC_Os02g33730	promoter	HCP	Proximal	NA	NA	6.32873e-12	-Inf	hypomethylation	Ubiquinol-cytochrome C reductase hinge protein
LOC_Os02g36280	promoter	HCP	Distal	NA	NA	0.000437604	-Inf	hypomethylation	cytochrome P450, family 76, subfamily C, polypeptide 4
LOC_Os02g37260	promoter	ICP	Intermediate	NA	NA	6.45124e-06	-Inf	hypomethylation	NA
LOC_Os02g38420	promoter	HCP	Intermediate	NA	NA	1.14993e-12	-Inf	hypomethylation	NA
LOC_Os02g40470	promoter	ICP	Distal	NA	NA	0.000437604	-Inf	hypomethylation	NA
LOC_Os02g45140	promoter	HCP	Proximal	CGI shore	intragenic	9.3141e-09	Inf	hypermethylation	NA
LOC_Os02g45140	promoter	HCP	Proximal	CGI	intragenic	9.3141e-09	Inf	hypermethylation	NA
LOC_Os02g45140	promoter	HCP	Proximal	CGI	promoter	9.3141e-09	Inf	hypermethylation	NA
LOC_Os02g45850	promoter	ICP	Intermediate	NA	NA	8.10617e-05	-Inf	hypomethylation	AP2/B3-like transcriptional factor family protein
LOC_Os02g46780	promoter	HCP	Intermediate	NA	NA	0.00095186	Inf	hypermethylation	myb domain protein 58
LOC_Os02g46780	promoter	HCP	Distal	NA	NA	0.000188079	-Inf	hypomethylation	myb domain protein 58
LOC_Os02g52510	promoter	HCP	Distal	NA	NA	1.00626e-06	Inf	hypermethylation	homolog of RAD54
LOC_Os02g54400	promoter	HCP	Distal	NA	NA	1.00626e-06	Inf	hypermethylation	NA
LOC_Os02g55720	promoter	HCP	Proximal	NA	NA	9.54065e-06	-Inf	hypomethylation	NAD(P)-binding Rossmann-fold superfamily protein
LOC_Os02g57290	promoter	HCP	Intermediate	NA	NA	0.000286543	-Inf	hypomethylation	cytochrome P450, family 97, subfamily A, polypeptide 3
LOC_Os03g07100	promoter	HCP	Intermediate	NA	NA	3.99256e-06	Inf	hypermethylation	Bifunctional inhibitor/lipid-transfer protein/seed storage 2S albumin superfamily protein
LOC_Os03g11760	promoter	HCP	Proximal	NA	NA	4.86949e-18	Inf	hypermethylation	Pectin lyase-like superfamily protein
LOC_Os03g12580	promoter	HCP	Proximal	NA	NA	3.90432e-07	Inf	hypermethylation	NA
LOC_Os03g21750	promoter	HCP	Intermediate	NA	NA	1.79409e-06	-Inf	hypomethylation	NA
LOC_Os03g24820	promoter	HCP	Distal	NA	NA	5.33019e-05	-Inf	hypomethylation	ARM repeat superfamily protein
LOC_Os03g26300	promoter	HCP	Intermediate	NA	NA	6.26577e-07	Inf	hypermethylation	RING/U-box superfamily protein
LOC_Os03g29140	promoter	HCP	Intermediate	NA	NA	0.000123411	-Inf	hypomethylation	NA
LOC_Os03g29140	promoter	HCP	Proximal	NA	NA	0.000286543	-Inf	hypomethylation	NA
LOC_Os03g30080	promoter	HCP	Intermediate	NA	NA	3.4883e-05	-Inf	hypomethylation	NA
LOC_Os03g32200	promoter	ICP	Distal	NA	NA	4.25227e-06	-Inf	hypomethylation	NA
LOC_Os03g32980	promoter	HCP	Proximal	CGI	promoter	2.21579e-15	-Inf	hypomethylation	NA
LOC_Os03g32980	promoter	HCP	Proximal	CGI	intragenic	2.21579e-15	-Inf	hypomethylation	NA
LOC_Os03g32980	promoter	HCP	Proximal	CGI	transcript	2.21579e-15	-Inf	hypomethylation	NA
LOC_Os03g40920	promoter	HCP	Distal	NA	NA	6.71638e-09	-Inf	hypomethylation	NA
LOC_Os03g41280	promoter	ICP	Proximal	NA	NA	1.37936e-07	-Inf	hypomethylation	NA
LOC_Os03g42670	promoter	HCP	Proximal	NA	NA	4.96324e-12	Inf	hypermethylation	NA
LOC_Os03g51870	promoter	HCP	Distal	NA	NA	0.000606676	Inf	hypermethylation	SMAD/FHA domain-containing protein
LOC_Os03g60020	promoter	HCP	Distal	NA	NA	9.54065e-06	Inf	hypermethylation	NA
LOC_Os03g60530	promoter	ICP	Intermediate	NA	NA	1.51916e-05	Inf	hypermethylation	RAB GTPase homolog 8A
LOC_Os03g61460	promoter	ICP	Distal	NA	NA	5.6444e-10	Inf	hypermethylation	NA
LOC_Os03g64070	promoter	HCP	Distal	CGI shore	intergenic	2.1219e-07	-Inf	hypomethylation	lysine decarboxylase family protein
LOC_Os03g01940	promoter	HCP	Distal	NA	NA	8.10617e-05	-Inf	hypomethylation	NA
LOC_Os03g02130	promoter	HCP	Proximal	NA	NA	0.000152092	Inf	hypermethylation	NA
LOC_Os03g05780	promoter	HCP	Intermediate	NA	NA	1.52079e-07	Inf	hypermethylation	AMP-dependent synthetase and ligase family protein
LOC_Os03g10960	promoter	HCP	Proximal	NA	NA	3.24765e-11	Inf	hypermethylation	NA
LOC_Os03g12390	promoter	HCP	Intermediate	NA	NA	1.16071e-18	Inf	hypermethylation	MAP kinase kinase 7
LOC_Os03g13250	promoter	HCP	Distal	NA	NA	6.12637e-05	Inf	hypermethylation	peptide transporter 2
LOC_Os03g13890	promoter	HCP	Distal	NA	NA	6.35582e-06	Inf	hypermethylation	NA
LOC_Os03g16170	promoter	HCP	Distal	NA	NA	8.10617e-05	-Inf	hypomethylation	highly ABA-induced PP2C gene 2
LOC_Os03g17230	promoter	HCP	Proximal	NA	NA	1.85457e-20	-Inf	hypomethylation	UDP-glucuronic acid decarboxylase 1
LOC_Os03g24870	promoter	HCP	Intermediate	NA	NA	9.3141e-09	Inf	hypermethylation	Major facilitator superfamily protein
LOC_Os03g25200	promoter	HCP	Distal	NA	NA	8.494e-23	-Inf	hypomethylation	NA
LOC_Os03g25289	promoter	HCP	Proximal	NA	NA	2.74843e-06	-Inf	hypomethylation	SAUR-like auxin-responsive protein family
LOC_Os03g28310	promoter	HCP	Proximal	NA	NA	0.000242149	Inf	hypermethylation	DNAJ heat shock N-terminal domain-containing protein
LOC_Os03g32526	promoter	HCP	Intermediate	NA	NA	3.99256e-06	Inf	hypermethylation	P-loop containing nucleoside triphosphate hydrolases superfamily protein
LOC_Os03g33030	promoter	HCP	Proximal	NA	NA	6.71638e-09	-Inf	hypomethylation	NA
LOC_Os03g38680	promoter	ICP	Intermediate	NA	NA	0.000152092	Inf	hypermethylation	NA
LOC_Os03g39570	promoter	HCP	Distal	NA	NA	8.8972e-08	-Inf	hypomethylation	NA
LOC_Os03g39890	promoter	ICP	Distal	NA	NA	9.54065e-06	-Inf	hypomethylation	NA
LOC_Os03g39910	promoter	HCP	Intermediate	NA	NA	5.14098e-10	-Inf	hypomethylation	XH/XS domain-containing protein
LOC_Os03g39910	promoter	HCP	Distal	NA	NA	1.01844e-08	-Inf	hypomethylation	XH/XS domain-containing protein
LOC_Os03g40880	promoter	ICP	Distal	NA	NA	2.27772e-05	-Inf	hypomethylation	NA
LOC_Os03g47050	promoter	HCP	Proximal	NA	NA	7.80432e-07	-Inf	hypomethylation	NA
LOC_Os03g47902	promoter	HCP	Distal	NA	NA	0.000606676	Inf	hypermethylation	NA
LOC_Os03g52960	promoter	HCP	Intermediate	NA	NA	3.47158e-15	-Inf	hypomethylation	NA
LOC_Os03g61340	promoter	HCP	Distal	NA	NA	7.8464e-10	-Inf	hypomethylation	alpha/beta-Hydrolases superfamily protein
LOC_Os04g02010	promoter	HCP	Proximal	CGI shore	promoter	4.25227e-06	-Inf	hypomethylation	NA
LOC_Os04g02010	promoter	HCP	Proximal	CGI shore	intragenic	4.25227e-06	-Inf	hypomethylation	NA
LOC_Os04g03660	promoter	ICP	Distal	NA	NA	0.000437604	-Inf	hypomethylation	Subtilase family protein
LOC_Os04g04200	promoter	HCP	Intermediate	NA	NA	5.27774e-11	Inf	hypermethylation	NA
LOC_Os04g04210	promoter	ICP	Distal	NA	NA	2.31703e-11	-Inf	hypomethylation	NA
LOC_Os04g05490	promoter	ICP	Distal	NA	NA	3.90432e-07	Inf	hypermethylation	NA
LOC_Os04g07040	promoter	HCP	Proximal	NA	NA	0.000152092	Inf	hypermethylation	Protein of unknown function (DUF594)
LOC_Os04g10530	promoter	HCP	Intermediate	NA	NA	6.26577e-07	Inf	hypermethylation	Amidase family protein
LOC_Os04g10960	promoter	HCP	Distal	NA	NA	1.36196e-10	-Inf	hypomethylation	NA
LOC_Os04g12900	promoter	ICP	Intermediate	NA	NA	3.99256e-06	Inf	hypermethylation	Uridine diphosphate glycosyltransferase 74E2
LOC_Os04g13020	promoter	HCP	Proximal	NA	NA	1.37936e-07	-Inf	hypomethylation	NA
LOC_Os04g13380	promoter	ICP	Proximal	NA	NA	5.33019e-05	-Inf	hypomethylation	NA
LOC_Os04g13610	promoter	HCP	Distal	NA	NA	8.10617e-05	-Inf	hypomethylation	NA
LOC_Os04g14270	promoter	HCP	Proximal	NA	NA	2.27772e-05	-Inf	hypomethylation	NA
LOC_Os04g14520	promoter	ICP	Proximal	NA	NA	0.000665783	-Inf	hypomethylation	NA
LOC_Os04g14740	promoter	HCP	Intermediate	NA	NA	2.27772e-05	-Inf	hypomethylation	NA
LOC_Os04g14740	promoter	HCP	Proximal	NA	NA	0.000242149	Inf	hypermethylation	NA
LOC_Os04g15630	promoter	ICP	Distal	NA	NA	1.51916e-05	Inf	hypermethylation	Leucine-rich repeat protein kinase family protein
LOC_Os04g20430	promoter	ICP	Proximal	NA	NA	0.000437604	-Inf	hypomethylation	NA
LOC_Os04g20460	promoter	ICP	Distal	NA	NA	6.45124e-06	-Inf	hypomethylation	NA
LOC_Os04g22180	promoter	HCP	Intermediate	NA	NA	0.000286543	-Inf	hypomethylation	NA
LOC_Os04g22210	promoter	HCP	Distal	NA	NA	0.000152092	Inf	hypermethylation	CAP (Cysteine-rich secretory proteins, Antigen 5, and Pathogenesis-related 1 protein) superfamily protein
LOC_Os04g22290	promoter	ICP	Distal	NA	NA	8.10617e-05	-Inf	hypomethylation	NA
LOC_Os04g22830	promoter	HCP	Distal	NA	NA	3.90432e-07	Inf	hypermethylation	NA
LOC_Os04g23380	promoter	HCP	Distal	NA	NA	0.000381711	Inf	hypermethylation	NA
LOC_Os04g23380	promoter	HCP	Proximal	NA	NA	9.54065e-06	-Inf	hypomethylation	NA
LOC_Os04g24790	promoter	ICP	Proximal	NA	NA	2.27772e-05	-Inf	hypomethylation	AGAMOUS-like 80
LOC_Os04g26820	promoter	ICP	Proximal	NA	NA	5.33019e-05	-Inf	hypomethylation	NA
LOC_Os04g29910	promoter	ICP	Proximal	NA	NA	5.33019e-05	-Inf	hypomethylation	NA
LOC_Os04g34700	promoter	ICP	Proximal	NA	NA	3.7375e-08	-Inf	hypomethylation	NA
LOC_Os04g34850	promoter	HCP	Distal	NA	NA	1.56013e-08	-Inf	hypomethylation	NA
LOC_Os04g39680	promoter	ICP	Distal	NA	NA	3.90432e-07	Inf	hypermethylation	C2 calcium/lipid-binding plant phosphoribosyltransferase family protein
LOC_Os04g46180	promoter	ICP	Intermediate	NA	NA	0.000381711	Inf	hypermethylation	Protein kinase superfamily protein
LOC_Os04g51020	promoter	ICP	Distal	NA	NA	0.00095186	Inf	hypermethylation	NA
LOC_Os04g51480	promoter	ICP	Distal	NA	NA	5.81985e-08	-Inf	hypomethylation	NA
LOC_Os04g53020	promoter	HCP	Distal	NA	NA	5.49586e-15	-Inf	hypomethylation	NA
LOC_Os04g53270	promoter	ICP	Proximal	NA	NA	1.56067e-06	Inf	hypermethylation	NA
LOC_Os04g03140	promoter	HCP	Intermediate	NA	NA	9.59913e-05	Inf	hypermethylation	NA
LOC_Os04g03380	promoter	HCP	Intermediate	NA	NA	0.000286543	-Inf	hypomethylation	Concanavalin A-like lectin protein kinase family protein
LOC_Os04g03930	promoter	HCP	Intermediate	NA	NA	1.79409e-06	-Inf	hypomethylation	NA
LOC_Os04g05820	promoter	HCP	Proximal	NA	NA	9.84562e-12	-Inf	hypomethylation	NA
LOC_Os04g05950	promoter	ICP	Distal	NA	NA	8.8972e-08	-Inf	hypomethylation	NA
LOC_Os04g06500	promoter	HCP	Proximal	NA	NA	0.000242149	Inf	hypermethylation	Protein of unknown function (DUF594)
LOC_Os04g08120	promoter	HCP	Proximal	NA	NA	9.54065e-06	Inf	hypermethylation	NA
LOC_Os04g08160	promoter	HCP	Distal	NA	NA	0.000437604	-Inf	hypomethylation	F-box family protein with a domain of unknown function (DUF295)
LOC_Os04g10020	promoter	HCP	Proximal	NA	NA	4.25227e-06	-Inf	hypomethylation	NA
LOC_Os04g12390	promoter	HCP	Intermediate	NA	NA	2.42978e-05	Inf	hypermethylation	Mannose-binding lectin superfamily protein
LOC_Os04g14480	promoter	HCP	Intermediate	NA	NA	0.000123411	-Inf	hypomethylation	NA
LOC_Os04g14480	promoter	HCP	Distal	NA	NA	1.37936e-07	-Inf	hypomethylation	NA
LOC_Os04g18860	promoter	ICP	Proximal	NA	NA	5.27774e-11	Inf	hypermethylation	NA
LOC_Os04g20610	promoter	HCP	Intermediate	CGI	promoter	0.000123411	-Inf	hypomethylation	VASCULAR-RELATED NAC-DOMAIN 6
LOC_Os04g20610	promoter	HCP	Distal	NA	NA	0.000242149	Inf	hypermethylation	VASCULAR-RELATED NAC-DOMAIN 6
LOC_Os04g20810	promoter	ICP	Distal	CGI shore	intergenic	1.56013e-08	-Inf	hypomethylation	Domain of unknown function (DUF303)
LOC_Os04g23100	promoter	HCP	Intermediate	NA	NA	0.000123411	-Inf	hypomethylation	NA
LOC_Os04g24080	promoter	HCP	Distal	NA	NA	7.93312e-12	Inf	hypermethylation	NA
LOC_Os04g24120	promoter	ICP	Intermediate	CGI	promoter	1.44417e-09	Inf	hypermethylation	NA
LOC_Os04g24960	promoter	HCP	Distal	NA	NA	3.90432e-07	Inf	hypermethylation	NA
LOC_Os04g25060	promoter	HCP	Intermediate	NA	NA	0.000188079	-Inf	hypomethylation	Receptor-like protein kinase-related family protein
LOC_Os04g26170	promoter	ICP	Distal	NA	NA	0.000437604	-Inf	hypomethylation	NA
LOC_Os04g26410	promoter	HCP	Proximal	NA	NA	1.48576e-05	-Inf	hypomethylation	NA
LOC_Os04g26790	promoter	ICP	Distal	NA	NA	0.000188079	-Inf	hypomethylation	Eukaryotic aspartyl protease family protein
LOC_Os04g32390	promoter	HCP	Proximal	NA	NA	3.7375e-08	Inf	hypermethylation	NA
LOC_Os04g34040	promoter	HCP	Intermediate	NA	NA	2.47943e-06	Inf	hypermethylation	NA
LOC_Os04g34220	promoter	HCP	Distal	NA	NA	0.000242149	Inf	hypermethylation	NA
LOC_Os04g37860	promoter	HCP	Distal	CGI shore	promoter	0.000242149	Inf	hypermethylation	NA
LOC_Os04g37860	promoter	HCP	Distal	CGI shore	intergenic	0.000242149	Inf	hypermethylation	NA
LOC_Os04g50120	promoter	HCP	Distal	NA	NA	9.3141e-09	Inf	hypermethylation	PLATZ transcription factor family protein
LOC_Os04g50840	promoter	HCP	Proximal	NA	NA	1.73422e-13	Inf	hypermethylation	NA
LOC_Os04g53470	promoter	HCP	Distal	NA	NA	5.6444e-10	Inf	hypermethylation	NA
LOC_Os04g54540	promoter	HCP	Proximal	NA	NA	2.47943e-06	Inf	hypermethylation	NA
LOC_Os04g54540	promoter	HCP	Intermediate	NA	NA	3.99256e-06	Inf	hypermethylation	NA
LOC_Os04g55390	promoter	ICP	Intermediate	NA	NA	9.54065e-06	Inf	hypermethylation	Plant protein of unknown function (DUF247)
LOC_Os04g55520	promoter	HCP	Distal	NA	NA	5.02306e-07	-Inf	hypomethylation	DREB and EAR motif protein 3
LOC_Os04g56250	promoter	ICP	Intermediate	NA	NA	6.12637e-05	Inf	hypermethylation	F-box family protein
LOC_Os04g59210	promoter	HCP	Distal	NA	NA	1.49048e-11	-Inf	hypomethylation	Peroxidase superfamily protein
LOC_Os05g02970	promoter	HCP	Distal	CGI shore	intergenic	3.66575e-09	Inf	hypermethylation	NA
LOC_Os05g03950	promoter	HCP	Proximal	NA	NA	1.79409e-06	-Inf	hypomethylation	NA
LOC_Os05g06560	promoter	ICP	Distal	NA	NA	1.56067e-06	Inf	hypermethylation	NA
LOC_Os05g06880	promoter	HCP	Distal	NA	NA	1.17979e-06	-Inf	hypomethylation	NA
LOC_Os05g07560	promoter	ICP	Intermediate	NA	NA	0.000286543	-Inf	hypomethylation	NA
LOC_Os05g10400	promoter	HCP	Intermediate	NA	NA	1.14993e-12	-Inf	hypomethylation	NA
LOC_Os05g10560	promoter	ICP	Distal	NA	NA	9.59913e-05	Inf	hypermethylation	NA
LOC_Os05g11990	promoter	HCP	Intermediate	NA	NA	1.51916e-05	Inf	hypermethylation	tetratricopetide-repeat thioredoxin-like 1
LOC_Os05g12010	promoter	HCP	Distal	NA	NA	0.000606676	Inf	hypermethylation	NA
LOC_Os05g14460	promoter	HCP	Distal	NA	NA	8.51779e-17	Inf	hypermethylation	NA
LOC_Os05g15020	promoter	ICP	Distal	NA	NA	0.000188079	-Inf	hypomethylation	NA
LOC_Os05g16170	promoter	ICP	Intermediate	NA	NA	0.000665783	-Inf	hypomethylation	selenium binding
LOC_Os05g16680	promoter	ICP	Proximal	NA	NA	8.10617e-05	-Inf	hypomethylation	NA
LOC_Os05g25020	promoter	ICP	Intermediate	NA	NA	0.000437604	-Inf	hypomethylation	NA
LOC_Os05g26020	promoter	HCP	Distal	NA	NA	5.02306e-07	-Inf	hypomethylation	cyclin p4;3
LOC_Os05g27034	promoter	HCP	Proximal	NA	NA	2.42978e-05	Inf	hypermethylation	NA
LOC_Os05g30060	promoter	HCP	Distal	NA	NA	6.12637e-05	Inf	hypermethylation	NA
LOC_Os05g30300	promoter	HCP	Intermediate	NA	NA	0.000123411	-Inf	hypomethylation	beta glucosidase 11
LOC_Os05g30980	promoter	ICP	Proximal	NA	NA	9.54065e-06	-Inf	hypomethylation	RNA-binding protein-defense related 1
LOC_Os05g30980	promoter	ICP	Intermediate	NA	NA	2.42841e-08	-Inf	hypomethylation	RNA-binding protein-defense related 1
LOC_Os05g31430	promoter	ICP	Proximal	NA	NA	2.27772e-05	-Inf	hypomethylation	NA
LOC_Os05g33100	promoter	ICP	Distal	CGI shore	intergenic	5.33019e-05	-Inf	hypomethylation	alpha/beta-Hydrolases superfamily protein
LOC_Os05g33500	promoter	HCP	Distal	NA	NA	5.81985e-08	-Inf	hypomethylation	Mitochondrial transcription termination factor family protein
LOC_Os05g33510	promoter	HCP	Intermediate	NA	NA	5.65585e-11	-Inf	hypomethylation	methionine sulfoxide reductase B 2
LOC_Os05g39570	promoter	HCP	Proximal	NA	NA	0.000123411	-Inf	hypomethylation	NA
LOC_Os05g40730	promoter	HCP	Proximal	NA	NA	0.000188079	-Inf	hypomethylation	Papain family cysteine protease
LOC_Os05g47470	promoter	HCP	Distal	NA	NA	3.4883e-05	-Inf	hypomethylation	NA
LOC_Os05g47700	promoter	HCP	Intermediate	NA	NA	9.54065e-06	Inf	hypermethylation	Bifunctional inhibitor/lipid-transfer protein/seed storage 2S albumin superfamily protein
LOC_Os05g48110	promoter	ICP	Proximal	NA	NA	1.48576e-05	-Inf	hypomethylation	NA
LOC_Os05g49980	promoter	HCP	Intermediate	CGI	intergenic	0.000242149	Inf	hypermethylation	F-box/RNI-like/FBD-like domains-containing protein
LOC_Os05g49980	promoter	HCP	Intermediate	CGI	promoter	0.000242149	Inf	hypermethylation	F-box/RNI-like/FBD-like domains-containing protein
LOC_Os05g04070	promoter	HCP	Intermediate	NA	NA	5.33019e-05	-Inf	hypomethylation	NA
LOC_Os05g04070	promoter	HCP	Distal	NA	NA	6.45124e-06	-Inf	hypomethylation	NA
LOC_Os05g04390	promoter	HCP	Intermediate	NA	NA	8.10617e-05	-Inf	hypomethylation	NA
LOC_Os05g04390	promoter	HCP	Distal	NA	NA	1.51916e-05	Inf	hypermethylation	NA
LOC_Os05g07180	promoter	HCP	Proximal	NA	NA	6.32873e-12	-Inf	hypomethylation	Trypsin family protein with PDZ domain
LOC_Os05g07180	promoter	HCP	Intermediate	NA	NA	6.45124e-06	-Inf	hypomethylation	Trypsin family protein with PDZ domain
LOC_Os05g10380	promoter	ICP	Distal	NA	NA	0.000437604	-Inf	hypomethylation	Plant regulator RWP-RK family protein
LOC_Os05g12100	promoter	HCP	Distal	NA	NA	0.000286543	-Inf	hypomethylation	NA
LOC_Os05g13380	promoter	ICP	Distal	NA	NA	2.32325e-09	Inf	hypermethylation	NA
LOC_Os05g16110	promoter	HCP	Distal	NA	NA	8.8972e-08	-Inf	hypomethylation	F-box family protein
LOC_Os05g16590	promoter	HCP	Distal	NA	NA	2.42841e-08	-Inf	hypomethylation	NA
LOC_Os05g24390	promoter	HCP	Intermediate	NA	NA	9.59913e-05	Inf	hypermethylation	NA
LOC_Os05g27010	promoter	HCP	Distal	NA	NA	6.35582e-06	Inf	hypermethylation	Major facilitator superfamily protein
LOC_Os05g27450	promoter	ICP	Proximal	NA	NA	7.93312e-12	Inf	hypermethylation	NA
LOC_Os05g27450	promoter	ICP	Distal	NA	NA	0.000152092	Inf	hypermethylation	NA
LOC_Os05g27680	promoter	ICP	Intermediate	NA	NA	5.33019e-05	-Inf	hypomethylation	NA
LOC_Os05g27690	promoter	HCP	Proximal	NA	NA	4.25227e-06	-Inf	hypomethylation	NA
LOC_Os05g30370	promoter	ICP	Proximal	NA	NA	2.74843e-06	-Inf	hypomethylation	NA
LOC_Os05g31920	promoter	HCP	Distal	NA	NA	0.000665783	-Inf	hypomethylation	Regulator of chromosome condensation (RCC1) family with FYVE zinc finger domain
LOC_Os05g48240	promoter	HCP	Proximal	NA	NA	0.000123411	-Inf	hypomethylation	dynamin-like protein
LOC_Os05g48480	promoter	HCP	Intermediate	NA	NA	0.000123411	-Inf	hypomethylation	FAD-binding Berberine family protein
LOC_Os06g04195	promoter	HCP	Proximal	CGI shore	promoter	9.54065e-06	-Inf	hypomethylation	NA
LOC_Os06g04195	promoter	HCP	Proximal	CGI shore	intragenic	9.54065e-06	-Inf	hypomethylation	NA
LOC_Os06g08680	promoter	HCP	Proximal	NA	NA	0.000123411	-Inf	hypomethylation	Leucine-rich receptor-like protein kinase family protein
LOC_Os06g15210	promoter	HCP	Proximal	NA	NA	2.71351e-12	-Inf	hypomethylation	NA
LOC_Os06g19250	promoter	HCP	Distal	NA	NA	1.56013e-08	-Inf	hypomethylation	pathogenesis-related gene 5
LOC_Os06g21080	promoter	ICP	Proximal	NA	NA	1.00626e-06	Inf	hypermethylation	NA
LOC_Os06g25630	promoter	ICP	Intermediate	NA	NA	3.84312e-05	Inf	hypermethylation	NA
LOC_Os06g25930	promoter	ICP	Intermediate	NA	NA	1.00626e-06	Inf	hypermethylation	NA
LOC_Os06g27410	promoter	ICP	Distal	NA	NA	8.50463e-22	-Inf	hypomethylation	NA
LOC_Os06g27410	promoter	ICP	Proximal	NA	NA	5.49586e-15	-Inf	hypomethylation	NA
LOC_Os06g29750	promoter	ICP	Proximal	NA	NA	0.000606676	Inf	hypermethylation	NA
LOC_Os06g32760	promoter	ICP	Proximal	NA	NA	8.10617e-05	-Inf	hypomethylation	NA
LOC_Os06g33260	promoter	HCP	Intermediate	NA	NA	3.90432e-07	Inf	hypermethylation	NA
LOC_Os06g33260	promoter	HCP	Proximal	NA	NA	4.25227e-06	-Inf	hypomethylation	NA
LOC_Os06g34160	promoter	ICP	Proximal	NA	NA	5.33019e-05	-Inf	hypomethylation	NA
LOC_Os06g38210	promoter	ICP	Proximal	NA	NA	0.000152092	Inf	hypermethylation	NA
LOC_Os06g38960	promoter	HCP	Intermediate	NA	NA	2.43899e-07	Inf	hypermethylation	NA
LOC_Os06g39344	promoter	HCP	Proximal	NA	NA	9.59913e-05	Inf	hypermethylation	ATP-dependent caseinolytic (Clp) protease/crotonase family protein
LOC_Os06g43330	promoter	HCP	Intermediate	NA	NA	2.1219e-07	-Inf	hypomethylation	NA
LOC_Os06g47430	promoter	HCP	Intermediate	NA	NA	1.1929e-17	-Inf	hypomethylation	NA
LOC_Os06g48460	promoter	ICP	Proximal	NA	NA	0.000665783	-Inf	hypomethylation	NA
LOC_Os06g49600	promoter	ICP	Distal	CGI shore	intergenic	1.17979e-06	-Inf	hypomethylation	NA
LOC_Os06g49600	promoter	ICP	Distal	CGI	intergenic	1.17979e-06	-Inf	hypomethylation	NA
LOC_Os06g09570	promoter	HCP	Intermediate	NA	NA	5.27774e-11	Inf	hypermethylation	Nucleolar GTP-binding protein
LOC_Os06g14600	promoter	ICP	Intermediate	NA	NA	1.51916e-05	Inf	hypermethylation	NA
LOC_Os06g15170	promoter	HCP	Intermediate	NA	NA	6.45124e-06	-Inf	hypomethylation	3-ketoacyl-CoA synthase 5
LOC_Os06g15995	promoter	HCP	Proximal	NA	NA	6.32873e-12	-Inf	hypomethylation	NA
LOC_Os06g17320	promoter	ICP	Proximal	NA	NA	3.4883e-05	-Inf	hypomethylation	NA
LOC_Os06g21290	promoter	HCP	Intermediate	NA	NA	3.66575e-09	Inf	hypermethylation	NA
LOC_Os06g21340	promoter	HCP	Proximal	NA	NA	0.000242149	Inf	hypermethylation	Immunoglobulin E-set superfamily protein
LOC_Os06g21600	promoter	HCP	Distal	NA	NA	6.45124e-06	-Inf	hypomethylation	NA
LOC_Os06g24160	promoter	HCP	Proximal	NA	NA	4.11436e-16	-Inf	hypomethylation	NA
LOC_Os06g27370	promoter	ICP	Proximal	NA	NA	5.65585e-11	-Inf	hypomethylation	NA
LOC_Os06g27400	promoter	ICP	Proximal	NA	NA	7.37994e-13	-Inf	hypomethylation	NA
LOC_Os06g27400	promoter	ICP	Intermediate	NA	NA	7.67564e-18	-Inf	hypomethylation	NA
LOC_Os06g27400	promoter	ICP	Distal	NA	NA	1.2252e-26	-Inf	hypomethylation	NA
LOC_Os06g27440	promoter	ICP	Distal	NA	NA	4.21565e-22	-Inf	hypomethylation	MuDR family transposase
LOC_Os06g31810	promoter	HCP	Intermediate	NA	NA	1.48576e-05	-Inf	hypomethylation	NA
LOC_Os06g32770	promoter	ICP	Distal	NA	NA	9.46878e-08	Inf	hypermethylation	NA
LOC_Os06g33900	promoter	ICP	Proximal	NA	NA	2.74843e-06	-Inf	hypomethylation	NA
LOC_Os06g34070	promoter	HCP	Distal	NA	NA	0.00095186	Inf	hypermethylation	GDSL-like Lipase/Acylhydrolase superfamily protein
LOC_Os06g35350	promoter	ICP	Intermediate	NA	NA	1.56067e-06	Inf	hypermethylation	NA
LOC_Os06g38470	promoter	HCP	Intermediate	NA	NA	0.000152092	Inf	hypermethylation	histone deacetylase 1
LOC_Os06g38470	promoter	HCP	Intermediate	NA	NA	3.84312e-05	Inf	hypermethylation	histone deacetylase 1
LOC_Os06g40520	promoter	ICP	Distal	NA	NA	3.4883e-05	-Inf	hypomethylation	Plant transposase (Ptta/En/Spm family)
LOC_Os06g41060	promoter	ICP	Intermediate	NA	NA	0.000606676	Inf	hypermethylation	basic helix-loop-helix (bHLH) DNA-binding superfamily protein
LOC_Os06g42210	promoter	HCP	Proximal	NA	NA	1.21477e-13	-Inf	hypomethylation	Heat shock protein DnaJ with tetratricopeptide repeat
LOC_Os06g43890	promoter	HCP	Intermediate	NA	NA	2.42978e-05	Inf	hypermethylation	NA
LOC_Os06g45530	promoter	HCP	Proximal	NA	NA	3.66575e-09	Inf	hypermethylation	NA
LOC_Os06g45800	promoter	HCP	Intermediate	NA	NA	9.3141e-09	Inf	hypermethylation	Nucleotidyltransferase family protein
LOC_Os06g47980	promoter	HCP	Distal	NA	NA	3.2708e-07	-Inf	hypomethylation	NA
LOC_Os06g48450	promoter	ICP	Distal	NA	NA	0.000188079	-Inf	hypomethylation	NA
LOC_Os06g50010	promoter	HCP	Proximal	NA	NA	1.51916e-05	Inf	hypermethylation	NA
LOC_Os06g50490	promoter	HCP	Intermediate	NA	NA	0.000286543	-Inf	hypomethylation	NA
LOC_Os06g50600	promoter	HCP	Intermediate	NA	NA	3.4883e-05	-Inf	hypomethylation	Basic-leucine zipper (bZIP) transcription factor family protein
LOC_Os06g50620	promoter	HCP	Distal	NA	NA	1.48576e-05	-Inf	hypomethylation	NA
LOC_Os06g50770	promoter	HCP	Proximal	NA	NA	1.34003e-14	-Inf	hypomethylation	NA
LOC_Os06g50789	promoter	HCP	Intermediate	NA	NA	2.74843e-06	-Inf	hypomethylation	NA
LOC_Os06g50789	promoter	HCP	Distal	NA	NA	3.90432e-07	Inf	hypermethylation	NA
LOC_Os07g03350	promoter	HCP	Proximal	NA	NA	3.90432e-07	Inf	hypermethylation	NA
LOC_Os07g03440	promoter	HCP	Proximal	NA	NA	5.02306e-07	-Inf	hypomethylation	NA
LOC_Os07g03458	promoter	ICP	Distal	NA	NA	6.45124e-06	-Inf	hypomethylation	CAP (Cysteine-rich secretory proteins, Antigen 5, and Pathogenesis-related 1 protein) superfamily protein
LOC_Os07g03499	promoter	HCP	Distal	NA	NA	7.80432e-07	-Inf	hypomethylation	CAP (Cysteine-rich secretory proteins, Antigen 5, and Pathogenesis-related 1 protein) superfamily protein
LOC_Os07g04040	promoter	ICP	Distal	NA	NA	2.20098e-10	Inf	hypermethylation	Concanavalin A-like lectin protein kinase family protein
LOC_Os07g04040	promoter	ICP	Intermediate	NA	NA	0.000606676	Inf	hypermethylation	Concanavalin A-like lectin protein kinase family protein
LOC_Os07g06380	promoter	HCP	Distal	NA	NA	1.01844e-08	-Inf	hypomethylation	Peroxidase superfamily protein
LOC_Os07g06380	promoter	HCP	Intermediate	NA	NA	2.31703e-11	-Inf	hypomethylation	Peroxidase superfamily protein
LOC_Os07g07130	promoter	HCP	Proximal	NA	NA	1.44417e-09	Inf	hypermethylation	NA
LOC_Os07g07820	promoter	HCP	Distal	NA	NA	5.6444e-10	Inf	hypermethylation	NA
LOC_Os07g09040	promoter	ICP	Intermediate	NA	NA	0.000286543	-Inf	hypomethylation	FKBP-like peptidyl-prolyl cis-trans isomerase family protein
LOC_Os07g12830	promoter	HCP	Intermediate	NA	NA	0.000123411	-Inf	hypomethylation	reduced lateral root formation
LOC_Os07g14970	promoter	ICP	Intermediate	NA	NA	9.54065e-06	-Inf	hypomethylation	NA
LOC_Os07g16420	promoter	ICP	Proximal	NA	NA	0.000286543	-Inf	hypomethylation	F-box family protein
LOC_Os07g18090	promoter	HCP	Distal	NA	NA	4.25227e-06	-Inf	hypomethylation	NA
LOC_Os07g18090	promoter	HCP	Intermediate	NA	NA	4.25227e-06	-Inf	hypomethylation	NA
LOC_Os07g19170	promoter	HCP	Distal	NA	NA	5.65585e-11	-Inf	hypomethylation	NA
LOC_Os07g19190	promoter	HCP	Distal	NA	NA	5.02306e-07	-Inf	hypomethylation	Ribosomal protein L24e family protein
LOC_Os07g20180	promoter	HCP	Distal	NA	NA	6.45124e-06	-Inf	hypomethylation	NA
LOC_Os07g23570	promoter	HCP	Intermediate	NA	NA	1.48576e-05	-Inf	hypomethylation	cytochrome P450, family 709, subfamily B, polypeptide 2
LOC_Os07g24480	promoter	ICP	Distal	NA	NA	2.27772e-05	-Inf	hypomethylation	NA
LOC_Os07g24480	promoter	ICP	Intermediate	NA	NA	3.84312e-05	Inf	hypermethylation	NA
LOC_Os07g24560	promoter	ICP	Proximal	NA	NA	9.54065e-06	-Inf	hypomethylation	NA
LOC_Os07g26170	promoter	HCP	Proximal	CGI	promoter	0.000665783	-Inf	hypomethylation	Concanavalin A-like lectin protein kinase family protein
LOC_Os07g26950	promoter	HCP	Proximal	NA	NA	1.34003e-14	-Inf	hypomethylation	NA
LOC_Os07g27670	promoter	ICP	Intermediate	NA	NA	8.10617e-05	-Inf	hypomethylation	WRKY family transcription factor
LOC_Os07g29180	promoter	HCP	Intermediate	NA	NA	1.00626e-06	Inf	hypermethylation	NA
LOC_Os07g30570	promoter	ICP	Proximal	NA	NA	3.4883e-05	-Inf	hypomethylation	NA
LOC_Os07g31250	promoter	HCP	Intermediate	NA	NA	0.000437604	-Inf	hypomethylation	WALL ASSOCIATED KINASE (WAK)-LIKE 10
LOC_Os07g31720	promoter	HCP	Intermediate	NA	NA	0.000437604	-Inf	hypomethylation	Calcium-dependent lipid-binding (CaLB domain) family protein
LOC_Os07g32750	promoter	ICP	Proximal	NA	NA	2.27772e-05	-Inf	hypomethylation	NA
LOC_Os07g33030	promoter	ICP	Distal	NA	NA	0.000437604	-Inf	hypomethylation	NA
LOC_Os07g33540	promoter	HCP	Distal	CGI shore	intergenic	1.00626e-06	Inf	hypermethylation	cytochrome P450, family 90, subfamily D, polypeptide 1
LOC_Os07g33790	promoter	ICP	Intermediate	NA	NA	3.4883e-05	-Inf	hypomethylation	glutamate receptor 3.4
LOC_Os07g34090	promoter	HCP	Intermediate	NA	NA	8.50463e-22	-Inf	hypomethylation	NA
LOC_Os07g34420	promoter	HCP	Intermediate	NA	NA	6.35582e-06	Inf	hypermethylation	alpha/beta-Hydrolases superfamily protein
LOC_Os07g35530	promoter	ICP	Proximal	NA	NA	2.47943e-06	Inf	hypermethylation	NA
LOC_Os07g35690	promoter	ICP	Intermediate	NA	NA	0.00095186	Inf	hypermethylation	cysteine-rich RLK (RECEPTOR-like protein kinase) 10
LOC_Os07g37470	promoter	HCP	Proximal	NA	NA	0.000242149	Inf	hypermethylation	NA
LOC_Os07g39590	promoter	ICP	Distal	NA	NA	0.000242149	Inf	hypermethylation	ARM repeat superfamily protein
LOC_Os07g39630	promoter	HCP	Proximal	NA	NA	5.82683e-09	Inf	hypermethylation	Mo25 family protein
LOC_Os07g41439	promoter	ICP	Intermediate	NA	NA	2.89497e-09	-Inf	hypomethylation	NA
LOC_Os07g41680	promoter	HCP	Proximal	NA	NA	5.81985e-08	-Inf	hypomethylation	Undecaprenyl pyrophosphate synthetase family protein
LOC_Os07g41680	promoter	ICP	Distal	NA	NA	1.36196e-10	-Inf	hypomethylation	Undecaprenyl pyrophosphate synthetase family protein
LOC_Os07g42020	promoter	HCP	Distal	NA	NA	0.000665783	-Inf	hypomethylation	NA
LOC_Os07g42590	promoter	ICP	Intermediate	CGI shore	intergenic	8.10617e-05	-Inf	hypomethylation	F-box family protein
LOC_Os07g42590	promoter	ICP	Intermediate	CGI shore	promoter	8.10617e-05	-Inf	hypomethylation	F-box family protein
LOC_Os07g45000	promoter	HCP	Distal	NA	NA	5.82683e-09	Inf	hypermethylation	cytochrome P450, family 72, subfamily A, polypeptide 8
LOC_Os07g45810	promoter	HCP	Distal	NA	NA	8.8972e-08	-Inf	hypomethylation	NA
LOC_Os07g45950	promoter	HCP	Distal	NA	NA	3.84312e-05	Inf	hypermethylation	ARM repeat superfamily protein
LOC_Os07g46630	promoter	ICP	Distal	NA	NA	0.000188079	-Inf	hypomethylation	adenosine/AMP deaminase family protein
LOC_Os07g48520	promoter	HCP	Proximal	NA	NA	0.000665783	-Inf	hypomethylation	NA
LOC_Os07g03970	promoter	ICP	Intermediate	NA	NA	1.01844e-08	-Inf	hypomethylation	receptor lectin kinase
LOC_Os07g06315	promoter	ICP	Distal	NA	NA	1.51916e-05	Inf	hypermethylation	NA
LOC_Os07g06335	promoter	ICP	Intermediate	NA	NA	3.90432e-07	Inf	hypermethylation	NA
LOC_Os07g09170	promoter	HCP	Distal	NA	NA	0.000123411	-Inf	hypomethylation	NA
LOC_Os07g17140	promoter	ICP	Distal	NA	NA	1.17979e-06	-Inf	hypomethylation	NA
LOC_Os07g17760	promoter	HCP	Distal	NA	NA	9.54065e-06	-Inf	hypomethylation	NA
LOC_Os07g17950	promoter	ICP	Distal	NA	NA	8.10617e-05	-Inf	hypomethylation	NA
LOC_Os07g18050	promoter	HCP	Proximal	NA	NA	6.45124e-06	-Inf	hypomethylation	CCCH-type zinc fingerfamily protein with RNA-binding domain
LOC_Os07g20150	promoter	HCP	Intermediate	NA	NA	3.7375e-08	-Inf	hypomethylation	methyltransferases;copper ion binding
LOC_Os07g20420	promoter	HCP	Distal	NA	NA	0.000381711	Inf	hypermethylation	Tetratricopeptide repeat (TPR)-like superfamily protein
LOC_Os07g26070	promoter	HCP	Proximal	NA	NA	3.7375e-08	Inf	hypermethylation	NA
LOC_Os07g27760	promoter	HCP	Proximal	NA	NA	1.56067e-06	Inf	hypermethylation	NA
LOC_Os07g28380	promoter	ICP	Distal	NA	NA	3.66575e-09	Inf	hypermethylation	NA
LOC_Os07g28620	promoter	HCP	Proximal	NA	NA	3.66575e-09	Inf	hypermethylation	NA
LOC_Os07g29960	promoter	ICP	Distal	NA	NA	9.54065e-06	Inf	hypermethylation	cytochrome P450, family 87, subfamily A, polypeptide 2
LOC_Os07g31230	promoter	HCP	Distal	NA	NA	8.10617e-05	-Inf	hypomethylation	NA
LOC_Os07g33080	promoter	HCP	Distal	NA	NA	2.36159e-08	Inf	hypermethylation	NA
LOC_Os07g35520	promoter	ICP	Intermediate	NA	NA	0.000381711	Inf	hypermethylation	O-Glycosyl hydrolases family 17 protein
LOC_Os07g35970	promoter	HCP	Distal	NA	NA	3.84312e-05	Inf	hypermethylation	Calcium-dependent phosphotriesterase superfamily protein
LOC_Os07g35979	promoter	HCP	Proximal	NA	NA	3.84312e-05	Inf	hypermethylation	NA
LOC_Os07g38870	promoter	HCP	Intermediate	NA	NA	0.000381711	Inf	hypermethylation	NA
LOC_Os07g41100	promoter	HCP	Distal	NA	NA	5.01171e-14	-Inf	hypomethylation	NA
LOC_Os07g45100	promoter	HCP	Intermediate	NA	NA	1.17979e-06	-Inf	hypomethylation	DNAse I-like superfamily protein
LOC_Os07g46039	promoter	HCP	Intermediate	NA	NA	2.27772e-05	-Inf	hypomethylation	NA
LOC_Os08g03740	promoter	HCP	Intermediate	NA	NA	1.37936e-07	-Inf	hypomethylation	NA
LOC_Os08g05430	promoter	HCP	Distal	NA	NA	6.12637e-05	Inf	hypermethylation	NA
LOC_Os08g06970	promoter	HCP	Distal	CGI shore	intergenic	5.33019e-05	-Inf	hypomethylation	NA
LOC_Os08g06970	promoter	HCP	Distal	CGI	intergenic	5.33019e-05	-Inf	hypomethylation	NA
LOC_Os08g08600	promoter	ICP	Intermediate	NA	NA	5.33019e-05	-Inf	hypomethylation	NA
LOC_Os08g10050	promoter	HCP	Proximal	NA	NA	3.99256e-06	Inf	hypermethylation	NA
LOC_Os08g11190	promoter	HCP	Distal	NA	NA	0.00095186	Inf	hypermethylation	NA
LOC_Os08g11220	promoter	HCP	Intermediate	NA	NA	2.43899e-07	Inf	hypermethylation	NA
LOC_Os08g13300	promoter	HCP	Distal	NA	NA	3.2708e-07	-Inf	hypomethylation	NA
LOC_Os08g13320	promoter	ICP	Intermediate	NA	NA	6.26577e-07	Inf	hypermethylation	NA
LOC_Os08g14000	promoter	ICP	Distal	NA	NA	4.25227e-06	-Inf	hypomethylation	alpha/beta-Hydrolases superfamily protein
LOC_Os08g15288	promoter	ICP	Distal	NA	NA	3.84312e-05	Inf	hypermethylation	RNA polymerase subunit alpha
LOC_Os08g21060	promoter	ICP	Intermediate	NA	NA	0.000152092	Inf	hypermethylation	zinc knuckle (CCHC-type) family protein
LOC_Os08g22024	promoter	ICP	Distal	NA	NA	9.54065e-06	-Inf	hypomethylation	NA
LOC_Os08g23340	promoter	HCP	Distal	NA	NA	5.33019e-05	-Inf	hypomethylation	NA
LOC_Os08g24640	promoter	ICP	Proximal	NA	NA	0.000437604	-Inf	hypomethylation	NA
LOC_Os08g25340	promoter	HCP	Distal	NA	NA	9.54065e-06	Inf	hypermethylation	NA
LOC_Os08g27580	promoter	HCP	Distal	NA	NA	0.000242149	Inf	hypermethylation	NA
LOC_Os08g32110	promoter	HCP	Distal	NA	NA	3.2708e-07	-Inf	hypomethylation	NA
LOC_Os08g33000	promoter	HCP	Intermediate	NA	NA	6.12637e-05	Inf	hypermethylation	ATP binding microtubule motor family protein
LOC_Os08g33580	promoter	HCP	Distal	NA	NA	1.56067e-06	Inf	hypermethylation	NA
LOC_Os08g40490	promoter	ICP	Intermediate	NA	NA	0.000188079	-Inf	hypomethylation	BTB-POZ and MATH domain 1
LOC_Os08g42950	promoter	ICP	Intermediate	NA	NA	0.000437604	-Inf	hypomethylation	Haloacid dehalogenase-like hydrolase (HAD) superfamily protein
LOC_Os08g43090	promoter	HCP	Distal	NA	NA	0.000188079	-Inf	hypomethylation	Basic-leucine zipper (bZIP) transcription factor family protein
LOC_Os08g43090	promoter	HCP	Intermediate	NA	NA	1.52079e-07	Inf	hypermethylation	Basic-leucine zipper (bZIP) transcription factor family protein
LOC_Os08g43530	promoter	HCP	Distal	NA	NA	8.10617e-05	-Inf	hypomethylation	F-box associated ubiquitination effector family protein
LOC_Os08g01960	promoter	HCP	Distal	NA	NA	1.36196e-10	-Inf	hypomethylation	HXXXD-type acyl-transferase family protein
LOC_Os08g03040	promoter	HCP	Distal	CGI shore	intergenic	0.000437604	-Inf	hypomethylation	Concanavalin A-like lectin protein kinase family protein
LOC_Os08g04320	promoter	ICP	Proximal	NA	NA	0.000437604	-Inf	hypomethylation	NA
LOC_Os08g08592	promoter	HCP	Proximal	NA	NA	0.000286543	-Inf	hypomethylation	NA
LOC_Os08g08592	promoter	HCP	Intermediate	NA	NA	0.000286543	-Inf	hypomethylation	NA
LOC_Os08g09460	promoter	HCP	Proximal	NA	NA	0.000437604	-Inf	hypomethylation	RNI-like superfamily protein
LOC_Os08g09460	promoter	HCP	Intermediate	NA	NA	2.43899e-07	Inf	hypermethylation	RNI-like superfamily protein
LOC_Os08g09470	promoter	ICP	Distal	CGI shore	intergenic	3.66575e-09	Inf	hypermethylation	RNI-like superfamily protein
LOC_Os08g09650	promoter	HCP	Distal	NA	NA	2.36159e-08	Inf	hypermethylation	RNI-like superfamily protein
LOC_Os08g12260	promoter	HCP	Proximal	NA	NA	0.000286543	-Inf	hypomethylation	NA
LOC_Os08g12400	promoter	HCP	Distal	NA	NA	9.54065e-06	-Inf	hypomethylation	NA
LOC_Os08g13310	promoter	ICP	Intermediate	NA	NA	3.4883e-05	-Inf	hypomethylation	NA
LOC_Os08g13940	promoter	HCP	Distal	NA	NA	9.54065e-06	-Inf	hypomethylation	NA
LOC_Os08g14970	promoter	HCP	Proximal	NA	NA	1.17979e-06	-Inf	hypomethylation	Protein of unknown function (DUF640)
LOC_Os08g15740	promoter	ICP	Proximal	NA	NA	0.000286543	-Inf	hypomethylation	NA
LOC_Os08g24150	promoter	HCP	Proximal	NA	NA	6.12637e-05	Inf	hypermethylation	NA
LOC_Os08g26390	promoter	ICP	Distal	NA	NA	1.48576e-05	-Inf	hypomethylation	NA
LOC_Os08g26544	promoter	HCP	Proximal	NA	NA	7.37994e-13	-Inf	hypomethylation	NA
LOC_Os08g27060	promoter	HCP	Intermediate	NA	NA	0.00095186	Inf	hypermethylation	NA
LOC_Os08g29080	promoter	ICP	Distal	NA	NA	0.000188079	-Inf	hypomethylation	NA
LOC_Os08g35550	promoter	HCP	Intermediate	NA	NA	4.14187e-12	-Inf	hypomethylation	NA
LOC_Os08g35790	promoter	HCP	Proximal	NA	NA	5.27774e-11	Inf	hypermethylation	NA
LOC_Os08g35960	promoter	HCP	Proximal	NA	NA	8.10617e-05	-Inf	hypomethylation	F-box/RNI-like superfamily protein
LOC_Os08g36070	promoter	HCP	Distal	NA	NA	6.12637e-05	Inf	hypermethylation	NA
LOC_Os08g40410	promoter	HCP	Intermediate	NA	NA	0.000665783	-Inf	hypomethylation	ACT domain repeat 8
LOC_Os08g41170	promoter	HCP	Proximal	NA	NA	0.000437604	-Inf	hypomethylation	BTB-POZ and MATH domain 1
LOC_Os08g42820	promoter	HCP	Intermediate	NA	NA	0.000286543	-Inf	hypomethylation	NA
LOC_Os08g43210	promoter	HCP	Distal	NA	NA	0.000606676	Inf	hypermethylation	C-repeat/DRE binding factor 2
LOC_Os09g01810	promoter	HCP	Proximal	NA	NA	9.54065e-06	-Inf	hypomethylation	NA
LOC_Os09g06130	promoter	ICP	Distal	NA	NA	0.000286543	-Inf	hypomethylation	NA
LOC_Os09g06130	promoter	ICP	Intermediate	NA	NA	2.43899e-07	Inf	hypermethylation	NA
LOC_Os09g13040	promoter	HCP	Intermediate	NA	NA	0.000437604	-Inf	hypomethylation	Plant protein of unknown function (DUF247)
LOC_Os09g13360	promoter	HCP	Proximal	NA	NA	1.56067e-06	Inf	hypermethylation	NA
LOC_Os09g14870	promoter	HCP	Intermediate	NA	NA	6.35582e-06	Inf	hypermethylation	Ankyrin repeat family protein
LOC_Os09g15000	promoter	HCP	Intermediate	NA	NA	0.000606676	Inf	hypermethylation	NA
LOC_Os09g15000	promoter	HCP	Proximal	NA	NA	1.49106e-15	-Inf	hypomethylation	NA
LOC_Os09g20520	promoter	ICP	Distal	NA	NA	3.4883e-05	-Inf	hypomethylation	Major facilitator superfamily protein
LOC_Os09g20520	promoter	ICP	Intermediate	NA	NA	2.21579e-15	-Inf	hypomethylation	Major facilitator superfamily protein
LOC_Os09g20670	promoter	HCP	Intermediate	NA	NA	5.14098e-10	-Inf	hypomethylation	NA
LOC_Os09g20700	promoter	ICP	Intermediate	NA	NA	3.4883e-05	-Inf	hypomethylation	strictosidine synthase-like 3
LOC_Os09g21720	promoter	ICP	Distal	NA	NA	6.26577e-07	Inf	hypermethylation	NA
LOC_Os09g26500	promoter	ICP	Proximal	NA	NA	8.10617e-05	-Inf	hypomethylation	alpha/beta-Hydrolases superfamily protein
LOC_Os09g27350	promoter	HCP	Proximal	NA	NA	8.10617e-05	-Inf	hypomethylation	Protein kinase superfamily protein
LOC_Os09g32800	promoter	ICP	Distal	NA	NA	2.36159e-08	Inf	hypermethylation	N-terminal nucleophile aminohydrolases (Ntn hydrolases) superfamily protein
LOC_Os09g35530	promoter	ICP	Distal	NA	NA	1.48576e-05	-Inf	hypomethylation	NA
LOC_Os09g35530	promoter	ICP	Intermediate	NA	NA	0.000188079	-Inf	hypomethylation	NA
LOC_Os09g37220	promoter	HCP	Distal	NA	NA	0.000286543	-Inf	hypomethylation	NA
LOC_Os09g38080	promoter	ICP	Proximal	NA	NA	3.31188e-10	-Inf	hypomethylation	NA
LOC_Os09g38590	promoter	HCP	Proximal	CGI shore	promoter	1.17979e-06	-Inf	hypomethylation	NA
LOC_Os09g38590	promoter	HCP	Proximal	CGI	promoter	1.17979e-06	-Inf	hypomethylation	NA
LOC_Os09g38590	promoter	HCP	Proximal	CGI	intragenic	1.17979e-06	-Inf	hypomethylation	NA
LOC_Os09g38590	promoter	HCP	Proximal	CGI	transcript	1.17979e-06	-Inf	hypomethylation	NA
LOC_Os09g38600	promoter	HCP	Distal	CGI shore	promoter	1.17979e-06	-Inf	hypomethylation	NA
LOC_Os09g38600	promoter	HCP	Distal	CGI	promoter	1.17979e-06	-Inf	hypomethylation	NA
LOC_Os09g38600	promoter	HCP	Distal	CGI	intragenic	1.17979e-06	-Inf	hypomethylation	NA
LOC_Os09g38600	promoter	HCP	Distal	CGI	transcript	1.17979e-06	-Inf	hypomethylation	NA
LOC_Os09g01540	promoter	ICP	Proximal	NA	NA	1.52079e-07	Inf	hypermethylation	NA
LOC_Os09g01540	promoter	ICP	Intermediate	NA	NA	0.00095186	Inf	hypermethylation	NA
LOC_Os09g08930	promoter	HCP	Intermediate	NA	NA	0.000286543	-Inf	hypomethylation	NA
LOC_Os09g09060	promoter	HCP	Proximal	NA	NA	0.00095186	Inf	hypermethylation	NA
LOC_Os09g11060	promoter	HCP	Proximal	NA	NA	1.44417e-09	Inf	hypermethylation	NA
LOC_Os09g13480	promoter	HCP	Proximal	NA	NA	9.54065e-06	Inf	hypermethylation	NA
LOC_Os09g13660	promoter	HCP	Distal	NA	NA	1.22127e-09	-Inf	hypomethylation	NA
LOC_Os09g15610	promoter	HCP	Proximal	NA	NA	1.51916e-05	Inf	hypermethylation	NA
LOC_Os09g15650	promoter	HCP	Intermediate	NA	NA	7.80432e-07	-Inf	hypomethylation	NA
LOC_Os09g16410	promoter	HCP	Intermediate	NA	NA	0.000188079	-Inf	hypomethylation	NA
LOC_Os09g16410	promoter	HCP	Distal	NA	NA	0.000665783	-Inf	hypomethylation	NA
LOC_Os09g16690	promoter	ICP	Proximal	NA	NA	0.000665783	-Inf	hypomethylation	NA
LOC_Os09g18370	promoter	HCP	Intermediate	NA	NA	9.59913e-05	Inf	hypermethylation	NA
LOC_Os09g23480	promoter	HCP	Proximal	NA	NA	1.98835e-11	Inf	hypermethylation	NA
LOC_Os09g23480	promoter	HCP	Distal	NA	NA	1.00626e-06	Inf	hypermethylation	NA
LOC_Os09g23894	promoter	HCP	Proximal	NA	NA	1.73422e-13	Inf	hypermethylation	NA
LOC_Os09g23908	promoter	HCP	Proximal	NA	NA	1.17979e-06	-Inf	hypomethylation	NA
LOC_Os09g23908	promoter	HCP	Intermediate	NA	NA	9.59913e-05	Inf	hypermethylation	NA
LOC_Os09g23899	promoter	HCP	Proximal	NA	NA	1.17979e-06	-Inf	hypomethylation	NA
LOC_Os09g23899	promoter	HCP	Intermediate	NA	NA	9.59913e-05	Inf	hypermethylation	NA
LOC_Os09g23957	promoter	ICP	Proximal	NA	NA	1.00626e-06	Inf	hypermethylation	NA
LOC_Os09g23957	promoter	ICP	Distal	CGI shore	intergenic	9.54065e-06	Inf	hypermethylation	NA
LOC_Os09g23957	promoter	ICP	Distal	CGI shore	transcript	9.54065e-06	Inf	hypermethylation	NA
LOC_Os09g23957	promoter	ICP	Distal	CGI shore	intragenic	9.54065e-06	Inf	hypermethylation	NA
LOC_Os09g23957	promoter	ICP	Distal	CGI shore	promoter	9.54065e-06	Inf	hypermethylation	NA
LOC_Os09g23948	promoter	ICP	Proximal	CGI shore	transcript	9.54065e-06	Inf	hypermethylation	NA
LOC_Os09g23948	promoter	ICP	Proximal	CGI shore	intragenic	9.54065e-06	Inf	hypermethylation	NA
LOC_Os09g23948	promoter	ICP	Proximal	CGI shore	promoter	9.54065e-06	Inf	hypermethylation	NA
LOC_Os09g23948	promoter	ICP	Intermediate	CGI shore	promoter	9.54065e-06	Inf	hypermethylation	NA
LOC_Os09g23948	promoter	ICP	Intermediate	CGI	promoter	9.54065e-06	Inf	hypermethylation	NA
LOC_Os09g23966	promoter	ICP	Proximal	CGI shore	transcript	9.54065e-06	Inf	hypermethylation	NA
LOC_Os09g23966	promoter	ICP	Proximal	CGI shore	intragenic	9.54065e-06	Inf	hypermethylation	NA
LOC_Os09g23966	promoter	ICP	Proximal	CGI shore	promoter	9.54065e-06	Inf	hypermethylation	NA
LOC_Os09g23966	promoter	ICP	Intermediate	CGI shore	promoter	9.54065e-06	Inf	hypermethylation	NA
LOC_Os09g23966	promoter	ICP	Intermediate	CGI	promoter	9.54065e-06	Inf	hypermethylation	NA
LOC_Os09g23980	promoter	HCP	Distal	NA	NA	2.89497e-09	-Inf	hypomethylation	NA
LOC_Os09g24100	promoter	ICP	Proximal	NA	NA	0.00095186	Inf	hypermethylation	NA
LOC_Os09g24730	promoter	HCP	Intermediate	NA	NA	5.90619e-08	Inf	hypermethylation	NA
LOC_Os09g24790	promoter	ICP	Proximal	NA	NA	5.33019e-05	-Inf	hypomethylation	NA
LOC_Os09g25520	promoter	ICP	Proximal	NA	NA	0.000437604	-Inf	hypomethylation	NA
LOC_Os09g26220	promoter	HCP	Intermediate	NA	NA	1.17979e-06	-Inf	hypomethylation	NA
LOC_Os09g26530	promoter	HCP	Intermediate	NA	NA	2.42978e-05	Inf	hypermethylation	NA
LOC_Os09g30458	promoter	HCP	Intermediate	CGI shore	promoter	3.4883e-05	-Inf	hypomethylation	Subtilisin-like serine endopeptidase family protein
LOC_Os09g30458	promoter	HCP	Intermediate	CGI	promoter	3.4883e-05	-Inf	hypomethylation	Subtilisin-like serine endopeptidase family protein
LOC_Os09g31446	promoter	HCP	Intermediate	NA	NA	8.10617e-05	-Inf	hypomethylation	NA
LOC_Os09g37790	promoter	HCP	Proximal	NA	NA	5.81985e-08	-Inf	hypomethylation	S-domain-1 13
LOC_Os09g39170	promoter	ICP	Proximal	NA	NA	2.27772e-05	-Inf	hypomethylation	xylem cysteine peptidase 2
LOC_Os09g39280	promoter	HCP	Proximal	NA	NA	9.59913e-05	Inf	hypermethylation	NA
LOC_Os09g39280	promoter	HCP	Intermediate	NA	NA	1.10605e-13	Inf	hypermethylation	NA
Exon Region
Locus ID	Location	Exon Type	CGI_Info1	CGI_Info2	FDR	log2fold_change	Methylation level	Annotation
LOC_Os01g03300	exon	last	NA	NA	4	hypermethylation	3.39712e-17	Protein with RING/U-box and TRAF-like domains
LOC_Os01g07540	exon	last	NA	NA	3.41504	hypermethylation	9.06499e-06	D111/G-patch domain-containing protein
LOC_Os01g17130	exon	first	NA	NA	-1.45943	hypomethylation	0.000216341	LRR and NB-ARC domains-containing disease resistance protein
LOC_Os01g18110	exon	last	NA	NA	3.64386	hypermethylation	6.97948e-05	cinnamoyl coa reductase 1
LOC_Os01g22352	exon	internal	NA	NA	1.62149	hypermethylation	0.000838593	Peroxidase superfamily protein
LOC_Os01g25290	exon	last	NA	NA	-2.23447	hypomethylation	2.42841e-08	NA
LOC_Os01g26080	exon	first	NA	NA	-4.64386	hypomethylation	5.21634e-05	NA
LOC_Os01g28184	exon	internal	NA	NA	1.27302	hypermethylation	0.000639821	NA
LOC_Os01g39464	exon	first	NA	NA	-2.51785	hypomethylation	1.43314e-07	NA
LOC_Os01g42080	exon	internal	NA	NA	-3.16993	hypomethylation	0.000188079	C3HC zinc finger-like
LOC_Os01g49810	exon	first	NA	NA	1.20353	hypermethylation	0.000152092	NA
LOC_Os01g55240	exon	last	NA	NA	2.43296	hypermethylation	0.000505004	gibberellin 2-oxidase
LOC_Os01g55300	exon	internal	NA	NA	3.12928	hypermethylation	6.5311e-06	Y-family DNA polymerase H
LOC_Os01g57735	exon	first	NA	NA	-2.80735	hypomethylation	4.95014e-05	NA
LOC_Os01g62790	exon	last	NA	NA	2.14296	hypermethylation	3.21284e-06	Nucleotidyltransferase family protein
LOC_Os01g69870	exon	last	CGI shore	intragenic	2.19265	hypermethylation	0.000321303	NA
LOC_Os01g69870	exon	last	CGI	intragenic	2.19265	hypermethylation	0.000321303	NA
LOC_Os01g69870	exon	last	CGI	transcript	2.19265	hypermethylation	0.000321303	NA
LOC_Os01g72720	exon	first	NA	NA	-4.55459	hypomethylation	1.46199e-08	NA
LOC_Os01g73720	exon	first	NA	NA	-4.52356	hypomethylation	0.000119967	late embryogenesis abundant protein-related / LEA protein-related
LOC_Os01g73760	exon	internal	NA	NA	1.49185	hypermethylation	0.000797872	tRNAisopentenyltransferase 2
LOC_Os01g08150	exon	internal	NA	NA	-5.2854	hypomethylation	1.37936e-07	NA
LOC_Os01g15330	exon	first	NA	NA	3.45943	hypermethylation	0.000266595	NA
LOC_Os01g16460	exon	first	NA	NA	2.32193	hypermethylation	9.57212e-05	Exostosin family protein
LOC_Os01g19529	exon	first	NA	NA	-3.27302	hypomethylation	8.36373e-05	Tetratricopeptide repeat (TPR)-like superfamily protein
LOC_Os01g20190	exon	first	NA	NA	-2.64386	hypomethylation	3.00991e-09	NA
LOC_Os01g22010	exon	first	NA	NA	-2.14296	hypomethylation	1.34611e-05	S-adenosylmethionine synthetase 1
LOC_Os01g33615	exon	first	NA	NA	-1.24998	hypomethylation	0.000148293	NA
LOC_Os01g45020	exon	internal	NA	NA	-3.62449	hypomethylation	1.30441e-11	Lipin family protein
LOC_Os01g50230	exon	first	NA	NA	-2.96347	hypomethylation	9.71736e-06	NA
LOC_Os01g50240	exon	last	NA	NA	-1.38702	hypomethylation	0.000310486	NA
LOC_Os01g51580	exon	first	NA	NA	-3.45943	hypomethylation	0.000540525	NA
LOC_Os01g53910	exon	first	NA	NA	2.24286	hypermethylation	4.71717e-16	6-phosphogluconate dehydrogenase family protein
LOC_Os01g60040	exon	last	NA	NA	2.58496	hypermethylation	2.72486e-05	ARM repeat superfamily protein
LOC_Os01g63330	exon	last	NA	NA	-1.92057	hypomethylation	5.31426e-05	NA
LOC_Os01g67314	exon	first	CGI shore	promoter	-4.85798	hypomethylation	9.54065e-06	NA
LOC_Os01g67314	exon	first	CGI	promoter	-4.85798	hypomethylation	9.54065e-06	NA
LOC_Os01g71250	exon	last	NA	NA	2.07039	hypermethylation	5.6478e-05	NA
LOC_Os10g02276	exon	first	NA	NA	1.926	hypermethylation	1.16601e-07	cell wall-associated kinase
LOC_Os10g08460	exon	internal	NA	NA	1.95936	hypermethylation	0.000423794	NA
LOC_Os10g13914	exon	last	NA	NA	-3.39232	hypomethylation	0.000807497	Pollen Ole e 1 allergen and extensin family protein
[truncated: 1,480 more rows]
