# Supplementary material for: Genome-Wide Analysis of DNA Methylation During Ovule Development of Female-Sterile Rice fsv1
Source: G3 (Bethesda). 2017 Sep 6;7(11):3621–35. doi: 10.1534/g3.117.300243 (PMC5677159; doi:10.1534/g3.117.300243)
Supplement: Supplementary file 8 [file 3621TableS3.xlsx]

## Sheet: Sheet1
Table S3 Association of DNA methylation and gene expression in Gui99 and fsv1.
Locus ID	Location	Methylation Level	Expression Level
LOC_Os10g03290	promoter	hypermethylation	Down
LOC_Os04g04170	promoter	hypermethylation	Down
LOC_Os07g42580	promoter	hypermethylation	Down
LOC_Os02g10220	promoter	hypermethylation	Down
LOC_Os12g04240	promoter	hypermethylation	Down
LOC_Os09g23890	promoter	hypermethylation	Down
LOC_Os01g05010	promoter	hypermethylation	Down
LOC_Os02g07200	promoter	hypermethylation	Down
LOC_Os10g16440	promoter	hypermethylation	Down
LOC_Os03g20640	promoter	hypermethylation	Down
LOC_Os08g19114	promoter	hypermethylation	Down
LOC_Os09g30150	promoter	hypermethylation	Down
LOC_Os06g44840	promoter	hypermethylation	Down
LOC_Os08g38190	promoter	hypermethylation	Down
LOC_Os11g04470	promoter	hypermethylation	Down
LOC_Os07g45560	promoter	hypermethylation	Down
LOC_Os10g20990	promoter	hypermethylation	Down
LOC_Os08g02870	promoter	hypermethylation	Down
LOC_Os10g37010	promoter	hypermethylation	Down
LOC_Os12g42180	promoter	hypermethylation	Down
LOC_Os04g31320	promoter	hypermethylation	Down
LOC_Os04g01690	promoter	hypermethylation	Down
LOC_Os04g38950	promoter	hypermethylation	Down
LOC_Os02g37080	promoter	hypermethylation	Down
LOC_Os06g11640	promoter	hypermethylation	Down
LOC_Os12g10180	promoter	hypermethylation	Down
LOC_Os06g20760	promoter	hypermethylation	Down
LOC_Os10g19330	promoter	hypermethylation	Down
LOC_Os07g27970	promoter	hypermethylation	Down
LOC_Os12g07890	promoter	hypermethylation	Down
LOC_Os01g43980	promoter	hypermethylation	Down
LOC_Os10g26859	promoter	hypermethylation	Down
LOC_Os10g29240	promoter	hypermethylation	Down
LOC_Os11g43570	promoter	hypermethylation	Down
LOC_Os08g11190	promoter	hypermethylation	Down
LOC_Os09g32800	promoter	hypermethylation	Down
LOC_Os07g40950	promoter	hypomethylation	Up
LOC_Os06g07300	promoter	hypomethylation	Up
LOC_Os05g08550	promoter	hypomethylation	Up
LOC_Os04g11780	promoter	hypomethylation	Up
LOC_Os04g58580	promoter	hypomethylation	Up
LOC_Os07g17390	promoter	hypomethylation	Up
LOC_Os08g29140	promoter	hypomethylation	Up
LOC_Os12g04940	promoter	hypomethylation	Up
LOC_Os02g28860	promoter	hypomethylation	Up
LOC_Os06g27380	promoter	hypomethylation	Up
LOC_Os11g27970	promoter	hypomethylation	Up
LOC_Os04g06100	promoter	hypomethylation	Up
LOC_Os06g18020	promoter	hypomethylation	Up
LOC_Os05g31520	promoter	hypomethylation	Up
LOC_Os05g15800	promoter	hypomethylation	Up
LOC_Os09g31442	promoter	hypomethylation	Up
LOC_Os10g08011	promoter	hypomethylation	Up
LOC_Os05g06800	promoter	hypomethylation	Up
LOC_Os03g02690	promoter	hypomethylation	Up
LOC_Os03g15100	promoter	hypomethylation	Up
LOC_Os01g54910	promoter	hypomethylation	Up
LOC_Os07g15490	promoter	hypomethylation	Up
LOC_Os03g48904	promoter	hypomethylation	Up
LOC_Os05g17010	promoter	hypomethylation	Up
LOC_Os07g23494	promoter	hypomethylation	Up
LOC_Os01g33630	promoter	hypomethylation	Up
LOC_Os05g30535	promoter	hypomethylation	Up
LOC_Os09g01590	promoter	hypomethylation	Up
LOC_Os02g34310	promoter	hypomethylation	Up
LOC_Os10g35000	promoter	hypomethylation	Up
LOC_Os02g56050	promoter	hypomethylation	Up
LOC_Os09g20660	promoter	hypomethylation	Up
LOC_Os12g32450	promoter	hypomethylation	Up
LOC_Os01g06260	promoter	hypomethylation	Up
LOC_Os01g51520	promoter	hypomethylation	Up
LOC_Os10g14290	promoter	hypomethylation	Up
LOC_Os11g24260	promoter	hypomethylation	Up
LOC_Os11g24870	promoter	hypomethylation	Up
LOC_Os02g05570	promoter	hypomethylation	Up
LOC_Os03g52960	promoter	hypomethylation	Up
LOC_Os03g61340	promoter	hypomethylation	Up
LOC_Os07g12830	promoter	hypomethylation	Up
LOC_Os07g20180	promoter	hypomethylation	Up
LOC_Os07g33030	promoter	hypomethylation	Up
LOC_Os07g41680	promoter	hypomethylation	Up
LOC_Os07g42020	promoter	hypomethylation	Up
LOC_Os08g01960	promoter	hypomethylation	Up
LOC_Os09g35530	promoter	hypomethylation	Up
LOC_Os09g38590	promoter	hypomethylation	Up
LOC_Os03g57580	exon	hypomethylation	Down
LOC_Os01g26080	exon	hypomethylation	Down
LOC_Os01g72720	exon	hypomethylation	Down
LOC_Os04g48060	exon	hypomethylation	Down
LOC_Os10g30360	exon	hypomethylation	Down
LOC_Os12g01870	exon	hypomethylation	Down
LOC_Os10g03830	exon	hypomethylation	Down
LOC_Os10g29540	exon	hypomethylation	Down
LOC_Os05g23990	exon	hypomethylation	Down
LOC_Os10g27250	exon	hypomethylation	Up
LOC_Os11g24260	exon	hypomethylation	Up
LOC_Os12g43564	exon	hypomethylation	Up
LOC_Os12g27430	exon	hypomethylation	Up
LOC_Os03g17230	exon	hypomethylation	Up
LOC_Os07g13080	exon	hypomethylation	Up
LOC_Os09g38080	exon	hypomethylation	Up
LOC_Os02g53290	exon	hypomethylation	Up
LOC_Os06g32720	exon	hypomethylation	Up
LOC_Os08g41170	exon	hypomethylation	Up
LOC_Os09g33800	exon	hypomethylation	Up
LOC_Os08g14630	exon	hypomethylation	Up
LOC_Os01g22010	exon	hypomethylation	Up
LOC_Os10g22610	exon	hypermethylation	Up
LOC_Os10g37680	exon	hypermethylation	Up
LOC_Os05g14140	exon	hypermethylation	Up
LOC_Os06g11640	exon	hypermethylation	Up
LOC_Os01g53910	exon	hypermethylation	Up
LOC_Os01g16460	exon	hypermethylation	Up
LOC_Os07g37640	exon	hypermethylation	Up
LOC_Os10g26850	exon	hypermethylation	Up
LOC_Os11g12630	exon	hypermethylation	Up
LOC_Os05g17680	exon	hypermethylation	Up
LOC_Os12g28200	exon	hypermethylation	Up
LOC_Os01g03300	exon	hypermethylation	Up
LOC_Os02g44540	exon	hypermethylation	Up
LOC_Os02g57900	exon	hypermethylation	Up
LOC_Os11g08770	exon	hypermethylation	Up
LOC_Os12g31690	exon	hypermethylation	Up
LOC_Os12g33434	exon	hypermethylation	Up
LOC_Os03g02130	exon	hypermethylation	Up
LOC_Os03g30500	exon	hypermethylation	Up
LOC_Os07g32750	exon	hypermethylation	Up
LOC_Os12g41890	exon	hypermethylation	Down
LOC_Os05g11680	exon	hypermethylation	Down
LOC_Os03g49240	exon	hypermethylation	Down
LOC_Os03g17260	exon	hypermethylation	Down
LOC_Os12g10580	exon	hypermethylation	Down
LOC_Os06g39712	exon	hypermethylation	Down
LOC_Os07g23485	exon	hypermethylation	Down
LOC_Os05g43870	exon	hypermethylation	Down
LOC_Os08g03270	exon	hypermethylation	Down
LOC_Os02g21640	exon	hypermethylation	Down
LOC_Os01g18830	exon	hypermethylation	Down
LOC_Os11g25640	exon	hypermethylation	Down
LOC_Os11g40960	exon	hypermethylation	Down
LOC_Os11g11610	exon	hypermethylation	Down
LOC_Os12g09370	exon	hypermethylation	Down
LOC_Os05g42970	exon	hypermethylation	Down
LOC_Os06g47370	exon	hypermethylation	Down
LOC_Os06g29590	exon	hypermethylation	Down
LOC_Os01g62720	exon	hypomethylation	Down
LOC_Os12g04920	exon	hypomethylation	Down
LOC_Os12g23800	exon	hypomethylation	Down
LOC_Os06g48190	exon	hypomethylation	Down
LOC_Os08g43280	exon	hypomethylation	Down
LOC_Os03g08220	intron	hypomethylation	Down
LOC_Os05g50650	intron	hypomethylation	Down
LOC_Os03g03610	intron	hypomethylation	Down
LOC_Os04g58960	intron	hypomethylation	Down
LOC_Os01g45274	intron	hypomethylation	Down
LOC_Os02g36540	intron	hypomethylation	Down
LOC_Os10g34960	intron	hypomethylation	Down
LOC_Os02g28530	intron	hypomethylation	Down
LOC_Os02g15430	intron	hypomethylation	Down
LOC_Os01g60590	intron	hypomethylation	Down
LOC_Os08g15680	intron	hypomethylation	Down
LOC_Os10g35140	intron	hypomethylation	Up
LOC_Os11g14590	intron	hypomethylation	Up
LOC_Os06g48590	intron	hypomethylation	Up
LOC_Os07g42190	intron	hypomethylation	Up
LOC_Os12g03630	intron	hypomethylation	Up
LOC_Os02g48660	intron	hypomethylation	Up
LOC_Os03g54780	intron	hypomethylation	Up
LOC_Os06g18020	intron	hypomethylation	Up
LOC_Os09g37230	intron	hypomethylation	Up
LOC_Os11g20570	intron	hypomethylation	Up
LOC_Os11g12000	intron	hypomethylation	Up
LOC_Os09g38080	intron	hypomethylation	Up
LOC_Os04g21820	intron	hypermethylation	Down
LOC_Os10g02250	intron	hypermethylation	Down
LOC_Os12g13120	intron	hypermethylation	Down
LOC_Os06g36090	intron	hypermethylation	Down
LOC_Os10g30350	intron	hypermethylation	Down
LOC_Os08g01910	intron	hypermethylation	Down
LOC_Os01g52020	intron	hypermethylation	Up
LOC_Os07g27400	intron	hypermethylation	Up
LOC_Os10g06130	intron	hypermethylation	Up
LOC_Os08g39440	intron	hypermethylation	Up
LOC_Os03g39640	intron	hypermethylation	Up
LOC_Os05g12170	intron	hypermethylation	Up
LOC_Os01g43040	intron	hypermethylation	Up
LOC_Os02g50640	intron	hypermethylation	Up
LOC_Os11g17850	intron	hypermethylation	Up
LOC_Os03g61260	intron	hypermethylation	Up
LOC_Os07g06720	intron	hypermethylation	Up
LOC_Os12g23240	intron	hypermethylation	Up
LOC_Os03g63010	intron	hypermethylation	Up
LOC_Os07g23580	intron	hypermethylation	Up
