# Supplementary material for: Genome-Wide Analysis of DNA Methylation During Ovule Development of Female-Sterile Rice fsv1
Source: G3 (Bethesda). 2017 Sep 6;7(11):3621–35. doi: 10.1534/g3.117.300243 (PMC5677159; doi:10.1534/g3.117.300243)
Supplement: Supplementary file 9 [file 3621TableS4.xlsx]

## Sheet: Sheet1
Table S4 All GO terms of DMGs in fsv1 and Gui99 annotate to. The DMGs annotated to each term were also listed in this table. Ml represented meaningless. If P-value ≤0.05, the GO term was defined as significantly enriched GO term.
GO Term	the number of hyper-DMGs	the number of hypo-DMGs	DMGs annotated to the GO term	P-value
Cellular Component:
GO:0005576 extracellular region	10	12	LOC_Os01g04050；LOC_Os01g22352；LOC_Os02g50040；LOC_Os03g01610；LOC_Os03g11760；LOC_Os03g32050；LOC_Os11g42220；LOC_Os01g11054；LOC_Os04g16680；LOC_Os01g22670；LOC_Os01g50900；LOC_Os03g63760；LOC_Os04g51460；LOC_Os04g59210；LOC_Os05g38420；LOC_Os06g48020；LOC_Os07g03458；LOC_Os07g03499；LOC_Os07g06380；LOC_Os07g42520；LOC_Os10g34840；LOC_Os08g16570	0.918
GO:0044421 extracellular region part	1	0	LOC_Os01g22670	Ml
GO:0048046 apoplast	3	6	LOC_Os01g11054；LOC_Os04g16680；LOC_Os11g42220；LOC_Os01g50900；LOC_Os03g63760；LOC_Os04g51460；LOC_Os05g38420；LOC_Os07g42520；LOC_Os08g16570	Ml
GO:0005623 cell	216	262	LOC_Os03g60530；LOC_Os01g05870；LOC_Os01g41710；LOC_Os01g43040；LOC_Os01g49529；LOC_Os01g56430；LOC_Os01g56910；LOC_Os01g57510；LOC_Os01g69870；LOC_Os01g71330；LOC_Os02g05320；LOC_Os02g07200；LOC_Os02g12420；LOC_Os02g13170；LOC_Os02g16880；LOC_Os02g29510；LOC_Os02g30470；LOC_Os02g37080；LOC_Os02g49510；LOC_Os02g52930；LOC_Os02g54400；LOC_Os03g01610；LOC_Os03g02530；LOC_Os03g13250；LOC_Os03g15033；LOC_Os03g24870；LOC_Os03g…	0.561
GO:0044464 cell part	215	260	LOC_Os01g05870；LOC_Os01g41710；LOC_Os01g43040；LOC_Os01g49529；LOC_Os01g56430；LOC_Os01g56910；LOC_Os01g57510；LOC_Os01g69870；LOC_Os01g71330；LOC_Os02g05320；LOC_Os02g07200；LOC_Os02g12420；LOC_Os02g13170；LOC_Os02g16880；LOC_Os02g29510；LOC_Os02g30470；LOC_Os02g37080；LOC_Os02g49510；LOC_Os02g52930；LOC_Os02g54400；LOC_Os03g01610；LOC_Os03g02530；LOC_Os03g13250；LOC_Os03g15033；LOC_Os03g24870；LOC_Os03g31410；LOC_Os03g…	0.528
GO:0019012 virion	1	0	LOC_Os02g01250	Ml
GO:0044423 virion part	1	0	LOC_Os02g01250	Ml
GO:0031974 membrane-enclosed lumen	11	6	LOC_Os07g25440；LOC_Os03g47970；LOC_Os03g48970；LOC_Os12g30510；LOC_Os06g09570；LOC_Os09g35670；LOC_Os01g05470；LOC_Os02g36850；LOC_Os01g05010；LOC_Os12g42180；LOC_Os03g34040；LOC_Os12g34450；LOC_Os11g40150；LOC_Os09g10960；LOC_Os03g32590；LOC_Os10g25110；LOC_Os02g17700	0.088
GO:0043233 organelle lumen	11	6	LOC_Os07g25440；LOC_Os03g47970；LOC_Os03g48970；LOC_Os12g30510；LOC_Os06g09570；LOC_Os09g35670；LOC_Os01g05470；LOC_Os02g36850；LOC_Os01g05010；LOC_Os12g42180；LOC_Os03g34040；LOC_Os12g34450；LOC_Os11g40150；LOC_Os09g10960；LOC_Os03g32590；LOC_Os10g25110；LOC_Os02g17700	0.088
GO:0031975 envelope	7	10	LOC_Os01g04920；LOC_Os01g41710；LOC_Os01g56400；LOC_Os03g15033；LOC_Os03g61260；LOC_Os04g16680；LOC_Os09g34900；LOC_Os07g09040；LOC_Os09g20660；LOC_Os02g33730；LOC_Os05g07900；LOC_Os06g03486；LOC_Os02g57290；LOC_Os02g57670；LOC_Os08g16570；LOC_Os09g17740；LOC_Os07g46780	0.788
GO:0031967 organelle envelope	7	10	LOC_Os01g04920；LOC_Os01g41710；LOC_Os01g56400；LOC_Os03g15033；LOC_Os03g61260；LOC_Os04g16680；LOC_Os09g34900；LOC_Os07g09040；LOC_Os09g20660；LOC_Os02g33730；LOC_Os05g07900；LOC_Os06g03486；LOC_Os02g57290；LOC_Os02g57670；LOC_Os08g16570；LOC_Os09g17740；LOC_Os07g46780	0.788
GO:0032991 macromolecular complex	33	34	LOC_Os01g10820；LOC_Os02g01250；LOC_Os03g34040；LOC_Os03g61260；LOC_Os12g42180；LOC_Os08g13690；LOC_Os10g20990；LOC_Os01g05470；LOC_Os09g35670；LOC_Os07g25440；LOC_Os01g50770；LOC_Os02g56000；LOC_Os02g36850；LOC_Os05g24810；LOC_Os06g11640；LOC_Os08g08200；LOC_Os09g26999；LOC_Os04g38950；LOC_Os01g43360；LOC_Os02g51180；LOC_Os07g44350；LOC_Os01g60040；LOC_Os07g27760；LOC_Os09g32800；LOC_Os12g30510；LOC_Os12g01260；LOC_Os02g…	0.401
GO:0030529 ribonucleoprotein complex	10	10	LOC_Os01g10820；LOC_Os02g01250；LOC_Os03g34040；LOC_Os03g61260；LOC_Os12g42180；LOC_Os08g13690；LOC_Os10g20990；LOC_Os01g05470；LOC_Os09g35670；LOC_Os07g25440；LOC_Os02g01560；LOC_Os05g30530；LOC_Os11g04370；LOC_Os10g35990；LOC_Os01g41030；LOC_Os02g57670；LOC_Os07g07770；LOC_Os07g19190；LOC_Os12g23620；LOC_Os12g32380	0.609
GO:0032993 protein-DNA complex	0	1	LOC_Os05g38740	Ml
GO:0043234 protein complex	25	23	LOC_Os01g50770；LOC_Os02g56000；LOC_Os02g36850；LOC_Os05g24810；LOC_Os06g11640；LOC_Os08g08200；LOC_Os02g01250；LOC_Os09g26999；LOC_Os04g38950；LOC_Os01g43360；LOC_Os02g51180；LOC_Os07g44350；LOC_Os01g60040；LOC_Os07g27760；LOC_Os09g32800；LOC_Os12g30510；LOC_Os12g01260；LOC_Os02g52820；LOC_Os03g47970；LOC_Os03g48970；LOC_Os01g41710；LOC_Os12g10570；LOC_Os07g25440；LOC_Os03g60900；LOC_Os07g37640；LOC_Os09g33930；LOC_Os03g…	0.267
GO:0043226 organelle	112	98	LOC_Os01g17320；LOC_Os01g68490；LOC_Os02g39820；LOC_Os03g08680；LOC_Os03g17634；LOC_Os03g49550；LOC_Os03g52620；LOC_Os05g45100；LOC_Os05g45110；LOC_Os06g02400；LOC_Os07g20420；LOC_Os10g30590；LOC_Os02g12880；LOC_Os02g37080；LOC_Os02g58230；LOC_Os06g01440；LOC_Os07g35970；LOC_Os12g32950；LOC_Os12g01260；LOC_Os06g44300；LOC_Os07g44350；LOC_Os01g03300；LOC_Os01g04800；LOC_Os01g10690；LOC_Os01g58690；LOC_Os01g64170；LOC_Os02g…	0.002
GO:0010168 ER body	1	0	LOC_Os06g01440	Ml
GO:0031982 vesicle	2	2	LOC_Os07g44350；LOC_Os01g50010；LOC_Os01g51120；LOC_Os03g25390	Ml
GO:0043227 membrane-bounded organelle	102	87	LOC_Os01g17320；LOC_Os01g68490；LOC_Os02g39820；LOC_Os03g08680；LOC_Os03g17634；LOC_Os03g49550；LOC_Os03g52620；LOC_Os05g45100；LOC_Os05g45110；LOC_Os06g02400；LOC_Os07g20420；LOC_Os10g30590；LOC_Os02g12880；LOC_Os02g37080；LOC_Os02g58230；LOC_Os06g01440；LOC_Os07g35970；LOC_Os12g32950；LOC_Os12g01260；LOC_Os06g44300；LOC_Os07g44350；LOC_Os01g03300；LOC_Os01g04800；LOC_Os01g10690；LOC_Os01g58690；LOC_Os01g64170；LOC_Os02g…	0.002
GO:0043228 non-membrane-bounded organelle	18	18	LOC_Os01g60040；LOC_Os09g26999；LOC_Os03g60900；LOC_Os02g50640；LOC_Os11g41150；LOC_Os01g43360；LOC_Os01g10820；LOC_Os03g34040；LOC_Os03g61260；LOC_Os08g13690；LOC_Os10g20990；LOC_Os12g42180；LOC_Os06g09570；LOC_Os07g25440；LOC_Os09g35670；LOC_Os01g05470；LOC_Os02g52820；LOC_Os07g27760；LOC_Os04g30720；LOC_Os07g44400；LOC_Os01g41030；LOC_Os02g01560；LOC_Os02g57670；LOC_Os05g30530；LOC_Os07g07770；LOC_Os07g19190；LOC_Os11g…	0.487
GO:0043229 intracellular organelle	112	98	LOC_Os01g17320；LOC_Os01g68490；LOC_Os02g39820；LOC_Os03g08680；LOC_Os03g17634；LOC_Os03g49550；LOC_Os03g52620；LOC_Os05g45100；LOC_Os05g45110；LOC_Os06g02400；LOC_Os07g20420；LOC_Os10g30590；LOC_Os02g12880；LOC_Os02g37080；LOC_Os02g58230；LOC_Os06g01440；LOC_Os07g35970；LOC_Os12g32950；LOC_Os12g01260；LOC_Os06g44300；LOC_Os07g44350；LOC_Os01g03300；LOC_Os01g04800；LOC_Os01g10690；LOC_Os01g58690；LOC_Os01g64170；LOC_Os02g…	0.002
GO:0044422 organelle part	44	38	LOC_Os07g44350；LOC_Os03g15033；LOC_Os01g71330；LOC_Os01g41710；LOC_Os02g36850；LOC_Os03g34040；LOC_Os06g44840；LOC_Os02g54400；LOC_Os08g38740；LOC_Os12g05550；LOC_Os11g42790；LOC_Os02g37080；LOC_Os06g44300；LOC_Os12g01260；LOC_Os07g25440；LOC_Os03g47970；LOC_Os03g48970；LOC_Os12g30510；LOC_Os06g09570；LOC_Os09g35670；LOC_Os01g05470；LOC_Os01g05010；LOC_Os12g42180；LOC_Os03g60900；LOC_Os01g60040；LOC_Os02g50640；LOC_Os11g…	0.073
GO:0005615 extracellular space	1	0	LOC_Os01g22670	Ml
GO:0031090 organelle membrane	14	13	LOC_Os07g44350；LOC_Os03g15033；LOC_Os01g71330；LOC_Os01g41710；LOC_Os02g36850；LOC_Os03g34040；LOC_Os06g44840；LOC_Os02g54400；LOC_Os08g38740；LOC_Os12g05550；LOC_Os11g42790；LOC_Os02g37080；LOC_Os06g44300；LOC_Os12g01260；LOC_Os01g51120；LOC_Os03g25390；LOC_Os07g46780；LOC_Os02g33730；LOC_Os05g07900；LOC_Os06g03486；LOC_Os09g20660；LOC_Os07g09040；LOC_Os02g51570；LOC_Os09g17740；LOC_Os01g05400；LOC_Os04g51690；LOC_Os01g…	0.427
GO:0044446 intracellular organelle part	44	38	LOC_Os01g05010；LOC_Os12g42180；LOC_Os03g34040；LOC_Os03g60900；LOC_Os01g60040；LOC_Os02g50640；LOC_Os11g41150；LOC_Os09g26999；LOC_Os01g43360；LOC_Os01g04920；LOC_Os01g41710；LOC_Os01g56400；LOC_Os03g15033；LOC_Os03g61260；LOC_Os04g16680；LOC_Os09g34900；LOC_Os07g44350；LOC_Os12g43130；LOC_Os02g36850；LOC_Os06g44840；LOC_Os04g32010；LOC_Os06g28194；LOC_Os01g10820；LOC_Os08g13690；LOC_Os07g27760；LOC_Os07g25440；LOC_Os03g…	0.073
GO:0019013 viral nucleocapsid	1	0	LOC_Os02g01250	Ml
GO:0019028 viral capsid	1	0	LOC_Os02g01250	Ml
GO:0005622 intracellular	131	129	LOC_Os01g10820；LOC_Os01g58690；LOC_Os02g50970；LOC_Os03g61260；LOC_Os05g39320；LOC_Os08g38850；LOC_Os10g20990；LOC_Os01g17320；LOC_Os01g68490；LOC_Os02g39820；LOC_Os03g08680；LOC_Os03g17634；LOC_Os03g49550；LOC_Os03g52620；LOC_Os05g45100；LOC_Os05g45110；LOC_Os06g02400；LOC_Os07g20420；LOC_Os10g30590；LOC_Os02g12880；LOC_Os02g37080；LOC_Os02g58230；LOC_Os06g01440；LOC_Os07g35970；LOC_Os12g32950；LOC_Os12g01260；LOC_Os06g…	0.016
GO:0008287 protein serine/threonine phosphatase complex	1	0	LOC_Os06g11640	Ml
GO:0009344 nitrite reductase complex	1	0	LOC_Os02g36850	Ml
GO:0012505 endomembrane system	7	8	LOC_Os07g44350；LOC_Os02g37080；LOC_Os06g44300；LOC_Os12g01260；LOC_Os02g54400；LOC_Os08g38740；LOC_Os12g05550；LOC_Os02g42920；LOC_Os02g47440；LOC_Os08g14640；LOC_Os01g51120；LOC_Os03g25390；LOC_Os01g01080；LOC_Os01g05400；LOC_Os04g51690	0.857
GO:0016020 membrane	115	152	LOC_Os01g05870；LOC_Os01g41710；LOC_Os01g43040；LOC_Os01g49529；LOC_Os01g56430；LOC_Os01g56910；LOC_Os01g57510；LOC_Os01g69870；LOC_Os01g71330；LOC_Os02g05320；LOC_Os02g07200；LOC_Os02g12420；LOC_Os02g13170；LOC_Os02g16880；LOC_Os02g29510；LOC_Os02g30470；LOC_Os02g37080；LOC_Os02g49510；LOC_Os02g52930；LOC_Os02g54400；LOC_Os03g01610；LOC_Os03g02530；LOC_Os03g13250；LOC_Os03g15033；LOC_Os03g24870；LOC_Os03g31410；LOC_Os03g…	0.591
GO:0030312 external encapsulating structure	3	5	LOC_Os03g01610；LOC_Os01g22352；LOC_Os11g32260；LOC_Os01g50900；LOC_Os03g63760；LOC_Os04g51460；LOC_Os11g43840；LOC_Os04g59210	Ml
GO:0032153 cell division site	1	0	LOC_Os03g60900	Ml
GO:0032155 cell division site part	1	0	LOC_Os03g60900	Ml
GO:0044424 intracellular part	128	127	LOC_Os01g17320；LOC_Os01g68490；LOC_Os02g39820；LOC_Os03g08680；LOC_Os03g17634；LOC_Os03g49550；LOC_Os03g52620；LOC_Os05g45100；LOC_Os05g45110；LOC_Os06g02400；LOC_Os07g20420；LOC_Os10g30590；LOC_Os02g12880；LOC_Os02g37080；LOC_Os02g58230；LOC_Os06g01440；LOC_Os07g35970；LOC_Os12g32950；LOC_Os12g01260；LOC_Os06g44300；LOC_Os07g44350；LOC_Os01g03300；LOC_Os01g04800；LOC_Os01g10690；LOC_Os01g58690；LOC_Os01g64170；LOC_Os02g…	0.022
GO:0044425 membrane part	94	136	LOC_Os02g37080；LOC_Os06g44300；LOC_Os07g44350；LOC_Os12g01260；LOC_Os01g50770；LOC_Os02g36850；LOC_Os05g24810；LOC_Os09g26999；LOC_Os01g64170；LOC_Os01g05870；LOC_Os01g41710；LOC_Os01g43040；LOC_Os01g49529；LOC_Os01g56430；LOC_Os01g56910；LOC_Os01g57510；LOC_Os01g69870；LOC_Os01g71330；LOC_Os02g05320；LOC_Os02g07200；LOC_Os02g12420；LOC_Os02g13170；LOC_Os02g16880；LOC_Os02g29510；LOC_Os02g30470；LOC_Os02g49510；LOC_Os02g…	0.198
GO:0055044 symplast	2	8	LOC_Os01g57510；LOC_Os07g35690；LOC_Os01g56390；LOC_Os02g57720；LOC_Os05g38740；LOC_Os07g09720；LOC_Os07g34720；LOC_Os07g35260；LOC_Os09g10960；LOC_Os10g36490	Ml
GO:0009506 plasmodesma	2	8	LOC_Os01g57510；LOC_Os07g35690；LOC_Os01g56390；LOC_Os02g57720；LOC_Os05g38740；LOC_Os07g09720；LOC_Os07g34720；LOC_Os07g35260；LOC_Os09g10960；LOC_Os10g36490	Ml
Molecular Function:
GO:0003824 catalytic activity	167	186	LOC_Os01g11054；LOC_Os01g18110；LOC_Os02g03210；LOC_Os02g50040；LOC_Os03g05780；LOC_Os03g20630；LOC_Os03g31550；LOC_Os03g39640；LOC_Os04g01690；LOC_Os04g32010；LOC_Os05g39320；LOC_Os06g28820；LOC_Os07g09520；LOC_Os10g26859；LOC_Os10g37660；LOC_Os11g32260；LOC_Os11g32540；LOC_Os12g08900；LOC_Os12g13120；LOC_Os12g30510；LOC_Os12g43130；LOC_Os06g11640；LOC_Os02g04750；LOC_Os06g28194；LOC_Os03g49900；LOC_Os09g25200；LOC_Os09g…	0.13
GO:0000150 recombinase activity	0	1	LOC_Os11g40150	Ml
GO:0008641 small protein activating enzyme activity	0	1	LOC_Os02g56050	Ml
GO:0016491 oxidoreductase activity	26	38	LOC_Os01g22352；LOC_Os01g52500；LOC_Os01g53910；LOC_Os01g55240；LOC_Os02g02470；LOC_Os02g03210；LOC_Os02g36150；LOC_Os03g07420；LOC_Os03g31550；LOC_Os03g32050；LOC_Os04g20164；LOC_Os04g44260；LOC_Os05g26660；LOC_Os06g10170；LOC_Os06g44300；LOC_Os07g42924；LOC_Os07g45000；LOC_Os08g39850；LOC_Os10g17260；LOC_Os11g25160；LOC_Os11g30560；LOC_Os11g42220；LOC_Os03g37080；LOC_Os07g29960；LOC_Os03g39640；LOC_Os07g09520；LOC_Os01g…	0.527
GO:0016740 transferase activity	61	73	LOC_Os01g05870；LOC_Os01g27630；LOC_Os01g57510；LOC_Os01g73760；LOC_Os02g07200；LOC_Os02g10880；LOC_Os02g54400；LOC_Os03g03510；LOC_Os03g12820；LOC_Os03g49550；LOC_Os03g62180；LOC_Os04g01530；LOC_Os04g12540；LOC_Os04g32010；LOC_Os05g01780；LOC_Os05g45100；LOC_Os05g45110；LOC_Os06g44840；LOC_Os07g22950；LOC_Os07g27970；LOC_Os07g35690；LOC_Os07g44290；LOC_Os08g08200；LOC_Os08g38740；LOC_Os09g12240；LOC_Os09g16090；LOC_Os09g…	0.77
GO:0016787 hydrolase activity	64	60	LOC_Os01g32364；LOC_Os01g61690；LOC_Os01g64170；LOC_Os01g67420；LOC_Os01g71410；LOC_Os02g50040；LOC_Os02g52510；LOC_Os02g53970；LOC_Os02g56000；LOC_Os03g02530；LOC_Os03g11760；LOC_Os03g40070；LOC_Os03g42810；LOC_Os05g33390；LOC_Os06g38470；LOC_Os06g39344；LOC_Os07g10460；LOC_Os07g35520；LOC_Os08g37060；LOC_Os08g37210；LOC_Os09g32800；LOC_Os10g37660；LOC_Os10g42060；LOC_Os11g32260；LOC_Os01g04050；LOC_Os01g22670；LOC_Os03g…	0.076
GO:0016829 lyase activity	11	6	LOC_Os01g58690；LOC_Os04g01690；LOC_Os04g09900；LOC_Os04g38950；LOC_Os07g35970；LOC_Os09g20810；LOC_Os05g39320；LOC_Os01g11054；LOC_Os12g10580；LOC_Os08g31730；LOC_Os03g07420；LOC_Os01g01080；LOC_Os01g45274；LOC_Os03g19930；LOC_Os03g24680；LOC_Os03g24710；LOC_Os03g17230	0.088
GO:0016853 isomerase activity	3	5	LOC_Os06g11640；LOC_Os02g04750；LOC_Os06g28194；LOC_Os02g51570；LOC_Os04g58580；LOC_Os07g09720；LOC_Os09g32450；LOC_Os11g08569	Ml
GO:0016874 ligase activity	5	6	LOC_Os03g05780；LOC_Os03g49900；LOC_Os09g25200；LOC_Os09g39620；LOC_Os10g12200；LOC_Os01g06510；LOC_Os02g01245；LOC_Os02g16040；LOC_Os02g21110；LOC_Os07g42590；LOC_Os02g09100	Ml
GO:0019239 deaminase activity	0	1	LOC_Os07g46630	Ml
GO:0046905 phytoene synthase activity	1	0	LOC_Os12g43130	Ml
GO:0005198 structural molecule activity	6	9	LOC_Os01g10820；LOC_Os03g34040；LOC_Os03g61260；LOC_Os08g13690；LOC_Os10g20990；LOC_Os12g42180；LOC_Os01g41030；LOC_Os02g01560；LOC_Os02g57670；LOC_Os05g30530；LOC_Os07g07770；LOC_Os07g19190；LOC_Os11g04370；LOC_Os12g23620；LOC_Os12g32380	0.73
GO:0003735 structural constituent of ribosome	6	9	LOC_Os01g10820；LOC_Os03g34040；LOC_Os03g61260；LOC_Os08g13690；LOC_Os10g20990；LOC_Os12g42180；LOC_Os01g41030；LOC_Os02g01560；LOC_Os02g57670；LOC_Os05g30530；LOC_Os07g07770；LOC_Os07g19190；LOC_Os11g04370；LOC_Os12g23620；LOC_Os12g32380	0.73
GO:0005215 transporter activity	18	23	LOC_Os03g13250；LOC_Os03g24870；LOC_Os05g27010；LOC_Os08g34150；LOC_Os08g38850；LOC_Os12g13790；LOC_Os12g01260；LOC_Os11g40540；LOC_Os02g49510；LOC_Os02g52930；LOC_Os11g42790；LOC_Os06g01440；LOC_Os01g56430；LOC_Os04g45900；LOC_Os02g29510；LOC_Os12g10570；LOC_Os07g37110；LOC_Os05g01580；LOC_Os02g57720；LOC_Os07g32230；LOC_Os08g08840；LOC_Os08g39370；LOC_Os10g33210；LOC_Os08g43580；LOC_Os09g20660；LOC_Os01g41400；LOC_Os01g…	0.949
GO:0015238 drug transporter activity	0	1	LOC_Os01g49120	Ml
GO:0022857 transmembrane transporter activity	13	18	LOC_Os02g52930；LOC_Os03g24870；LOC_Os05g01580；LOC_Os11g40540；LOC_Os11g42790；LOC_Os12g01260；LOC_Os02g49510；LOC_Os06g01440；LOC_Os01g56430；LOC_Os04g45900；LOC_Os02g29510；LOC_Os12g10570；LOC_Os07g37110；LOC_Os01g19290；LOC_Os01g61390；LOC_Os04g59120；LOC_Os05g07900；LOC_Os12g18960；LOC_Os01g49120；LOC_Os05g47500；LOC_Os08g07010；LOC_Os01g41400；LOC_Os01g41420；LOC_Os07g46780；LOC_Os09g20660；LOC_Os02g57720；LOC_Os12g…	0.779
GO:0022892 substrate-specific transporter activity	12	11	LOC_Os12g01260；LOC_Os03g24870；LOC_Os11g40540；LOC_Os02g49510；LOC_Os02g52930；LOC_Os11g42790；LOC_Os06g01440；LOC_Os01g56430；LOC_Os04g45900；LOC_Os02g29510；LOC_Os12g10570；LOC_Os07g37110；LOC_Os02g57720；LOC_Os08g43580；LOC_Os09g20660；LOC_Os01g41400；LOC_Os01g41420；LOC_Os07g46780；LOC_Os12g28260；LOC_Os09g38960；LOC_Os03g62200；LOC_Os12g37880；LOC_Os02g33730	0.445
GO:0005488 binding	161	204	LOC_Os04g32010；LOC_Os05g39320；LOC_Os01g02250；LOC_Os02g10900；LOC_Os02g27500；LOC_Os11g10550；LOC_Os11g11550；LOC_Os11g11990；LOC_Os11g12340；LOC_Os11g29110；LOC_Os11g41540；LOC_Os01g02760；LOC_Os01g05870；LOC_Os01g49529；LOC_Os01g56400；LOC_Os01g57510；LOC_Os01g73760；LOC_Os01g74550；LOC_Os02g12420；LOC_Os02g27000；LOC_Os02g50970；LOC_Os02g52510；LOC_Os02g56000；LOC_Os03g03510；LOC_Os03g05780；LOC_Os03g12390；LOC_Os03g…	0.883
GO:0000035 acyl binding	0	1	LOC_Os08g43580	Ml
GO:0000166 nucleotide binding	62	64	LOC_Os01g05870；LOC_Os01g49529；LOC_Os01g56400；LOC_Os01g57510；LOC_Os01g73760；LOC_Os02g52510；LOC_Os02g56000；LOC_Os03g03510；LOC_Os03g05780；LOC_Os03g12390；LOC_Os03g62180；LOC_Os04g01530；LOC_Os04g12540；LOC_Os04g56110；LOC_Os05g01780；LOC_Os05g33390；LOC_Os07g22950；LOC_Os07g35690；LOC_Os07g44290；LOC_Os09g12240；LOC_Os11g12530；LOC_Os12g10570；LOC_Os12g30510；LOC_Os06g10170；LOC_Os01g52500；LOC_Os01g53910；LOC_Os03g…	0.233
GO:0001871 pattern binding	5	3	LOC_Os01g49529；LOC_Os01g64170；LOC_Os04g21820；LOC_Os10g02250；LOC_Os10g02284；LOC_Os01g04470；LOC_Os03g57880；LOC_Os04g29880	Ml
GO:0001882 nucleoside binding	56	59	LOC_Os01g02250；LOC_Os02g10900；LOC_Os02g27500；LOC_Os11g10550；LOC_Os11g11550；LOC_Os11g11990；LOC_Os11g12340；LOC_Os11g29110；LOC_Os11g41540；LOC_Os01g02760；LOC_Os01g05870；LOC_Os01g49529；LOC_Os01g56400；LOC_Os01g57510；LOC_Os01g73760；LOC_Os01g74550；LOC_Os02g12420；LOC_Os02g27000；LOC_Os02g50970；LOC_Os02g52510；LOC_Os02g56000；LOC_Os03g03510；LOC_Os03g05780；LOC_Os03g12390；LOC_Os03g62180；LOC_Os04g01530；LOC_Os04g…	0.312
GO:0003676 nucleic acid binding	45	60	LOC_Os01g07540；LOC_Os01g73760；LOC_Os03g06980；LOC_Os08g39440；LOC_Os10g06130；LOC_Os11g34680；LOC_Os11g34820；LOC_Os02g48620；LOC_Os01g17320；LOC_Os01g68490；LOC_Os01g73950；LOC_Os02g01250；LOC_Os02g13400；LOC_Os02g39820；LOC_Os03g08680；LOC_Os03g17634；LOC_Os03g34040；LOC_Os03g52620；LOC_Os03g53670；LOC_Os03g61260；LOC_Os05g30240；LOC_Os06g02400；LOC_Os07g20420；LOC_Os08g08200；LOC_Os10g30590；LOC_Os02g52820；LOC_Os03g…	0.734
GO:0003682 chromatin binding	1	1	LOC_Os03g47970；LOC_Os08g16610	Ml
GO:0005515 protein binding	16	25	LOC_Os03g10650；LOC_Os08g33160；LOC_Os07g44350；LOC_Os01g50010；LOC_Os03g60900；LOC_Os01g60040；LOC_Os01g74510；LOC_Os03g27390；LOC_Os06g41060；LOC_Os07g27970；LOC_Os12g01260；LOC_Os02g56000；LOC_Os03g11290；LOC_Os09g13890；LOC_Os03g64250；LOC_Os02g51180；LOC_Os02g33450；LOC_Os07g42370；LOC_Os04g36730；LOC_Os05g38740；LOC_Os01g51120；LOC_Os02g47440；LOC_Os02g55990；LOC_Os03g25390；LOC_Os05g48020；LOC_Os08g14640；LOC_Os10g…	0.477
GO:0008144 drug binding	0	1	LOC_Os02g51570	Ml
GO:0008289 lipid binding	3	6	LOC_Os03g07100；LOC_Os06g47130；LOC_Os01g50010；LOC_Os03g09230；LOC_Os08g43290；LOC_Os12g41860；LOC_Os01g01080；LOC_Os01g08270；LOC_Os03g11660	Ml
GO:0019842 vitamin binding	2	5	LOC_Os04g32010；LOC_Os05g39320；LOC_Os01g01080；LOC_Os01g08270；LOC_Os03g11660；LOC_Os08g43580；LOC_Os05g39650	Ml
GO:0030246 carbohydrate binding	8	6	LOC_Os04g12390；LOC_Os04g12540；LOC_Os11g32260；LOC_Os01g49529；LOC_Os01g64170；LOC_Os04g21820；LOC_Os10g02250；LOC_Os10g02284；LOC_Os04g03380；LOC_Os06g07300；LOC_Os01g04470；LOC_Os03g57880；LOC_Os04g29880；LOC_Os11g34130	0.332
GO:0031406 carboxylic acid binding	1	5	LOC_Os11g14950；LOC_Os08g01270；LOC_Os09g37230；LOC_Os12g06670；LOC_Os08g43580；LOC_Os05g39650	Ml
GO:0031409 pigment binding	1	1	LOC_Os01g41710；LOC_Os09g17740	Ml
GO:0043021 ribonucleoprotein binding	2	1	LOC_Os07g25440；LOC_Os03g51790；LOC_Os12g13824	Ml
GO:0043167 ion binding	42	63	LOC_Os01g03300；LOC_Os01g17190；LOC_Os01g22352；LOC_Os01g41710；LOC_Os01g52500；LOC_Os01g55240；LOC_Os01g58690；LOC_Os02g36150；LOC_Os03g27040；LOC_Os03g31550；LOC_Os03g32050；LOC_Os03g47970；LOC_Os03g49900；LOC_Os04g09900；LOC_Os04g20164；LOC_Os04g32010；LOC_Os05g33390；LOC_Os05g39320；LOC_Os07g42924；LOC_Os07g45000；LOC_Os08g39850；LOC_Os09g25200；LOC_Os10g17260；LOC_Os11g32260；LOC_Os11g42220；LOC_Os12g10580；LOC_Os02g…	0.33
GO:0043176 amine binding	1	4	LOC_Os11g14950；LOC_Os08g01270；LOC_Os09g37230；LOC_Os12g06670；LOC_Os08g43580	Ml
GO:0046906 tetrapyrrole binding	8	16	LOC_Os01g22352；LOC_Os02g36150；LOC_Os03g32050；LOC_Os03g37080；LOC_Os07g29960；LOC_Os07g45000；LOC_Os10g17260；LOC_Os01g41710；LOC_Os01g52800；LOC_Os02g09400；LOC_Os02g36280；LOC_Os02g57290；LOC_Os04g59210；LOC_Os06g43384；LOC_Os06g43510；LOC_Os06g46680；LOC_Os06g48020；LOC_Os07g01380；LOC_Os07g06380；LOC_Os07g12830；LOC_Os07g23570；LOC_Os09g08990；LOC_Os09g15510；LOC_Os09g17740	0.268
GO:0048037 cofactor binding	11	10	LOC_Os04g20164；LOC_Os07g09520；LOC_Os01g18110；LOC_Os06g10170；LOC_Os02g03210；LOC_Os03g31550；LOC_Os03g39640；LOC_Os04g32010；LOC_Os01g52500；LOC_Os01g53910；LOC_Os05g39320；LOC_Os01g52214；LOC_Os01g01080；LOC_Os01g08270；LOC_Os03g11660；LOC_Os07g40974；LOC_Os09g37620；LOC_Os11g10170；LOC_Os11g34130；LOC_Os02g17700；LOC_Os08g34570	0.455
GO:0051540 metal cluster binding	1	2	LOC_Os03g31550；LOC_Os01g52214；LOC_Os03g56300	Ml
GO:0009055 electron carrier activity	3	1	LOC_Os01g57690；LOC_Os03g31550；LOC_Os02g36850；LOC_Os08g44070	Ml
GO:0045156 electron transporter, transferring electrons within the cyclic electron transport pathway of photosynthesis activity	1	0	LOC_Os02g36850	Ml
GO:0016209 antioxidant activity	2	7	LOC_Os01g22352；LOC_Os03g32050；LOC_Os02g33450；LOC_Os04g59210；LOC_Os06g48020；LOC_Os07g01380；LOC_Os07g06380；LOC_Os09g15510；LOC_Os01g07376	Ml
GO:0004601 peroxidase activity	2	6	LOC_Os01g22352；LOC_Os03g32050；LOC_Os02g33450；LOC_Os04g59210；LOC_Os06g48020；LOC_Os07g01380；LOC_Os07g06380；LOC_Os09g15510	Ml
GO:0004791 thioredoxin-disulfide reductase activity	0	1	LOC_Os01g07376	Ml
GO:0030234 enzyme regulator activity	7	2	LOC_Os12g37480；LOC_Os01g04050；LOC_Os06g11640；LOC_Os01g55520；LOC_Os05g38000；LOC_Os12g01260；LOC_Os06g21340；LOC_Os01g59850；LOC_Os10g36490	Ml
GO:0004857 enzyme inhibitor activity	2	0	LOC_Os12g37480；LOC_Os01g04050	Ml
GO:0008047 enzyme activator activity	1	2	LOC_Os06g11640；LOC_Os01g59850；LOC_Os10g36490	Ml
GO:0019208 phosphatase regulator activity	1	0	LOC_Os06g11640	Ml
GO:0060589 nucleoside-triphosphatase regulator activity	4	2	LOC_Os01g55520；LOC_Os05g38000；LOC_Os12g01260；LOC_Os06g21340；LOC_Os01g59850；LOC_Os10g36490	Ml
GO:0030528 transcription regulator activity	10	12	LOC_Os08g33160；LOC_Os03g64250；LOC_Os01g04800；LOC_Os01g08710；LOC_Os02g32590；LOC_Os02g51300；LOC_Os03g47970；LOC_Os03g48970；LOC_Os05g34730；LOC_Os08g09690；LOC_Os04g03860；LOC_Os07g42370；LOC_Os01g10370；LOC_Os02g35770；LOC_Os02g47060；LOC_Os04g10260；LOC_Os04g55520；LOC_Os06g50600；LOC_Os08g43090；LOC_Os09g34880；LOC_Os11g02480；LOC_Os12g02870	0.918
GO:0003700 transcription factor activity	8	10	LOC_Os01g04800；LOC_Os01g08710；LOC_Os02g32590；LOC_Os02g51300；LOC_Os03g47970；LOC_Os03g48970；LOC_Os05g34730；LOC_Os08g09690；LOC_Os01g10370；LOC_Os02g35770；LOC_Os02g47060；LOC_Os04g10260；LOC_Os04g55520；LOC_Os06g50600；LOC_Os08g43090；LOC_Os09g34880；LOC_Os11g02480；LOC_Os12g02870	0.996
GO:0003712 transcription cofactor activity	2	2	LOC_Os08g33160；LOC_Os03g64250；LOC_Os04g03860；LOC_Os07g42370	Ml
GO:0016563 transcription activator activity	1	0	LOC_Os03g64250	Ml
GO:0016564 transcription repressor activity	1	1	LOC_Os08g33160；LOC_Os07g42370	Ml
GO:0045182 translation regulator activity	1	3	LOC_Os02g48620；LOC_Os03g32590；LOC_Os12g07740；LOC_Os12g42260	Ml
GO:0008135 translation factor activity, nucleic acid binding	1	3	LOC_Os02g48620；LOC_Os03g32590；LOC_Os12g07740；LOC_Os12g42260	Ml
GO:0045735 nutrient reservoir activity	1	1	LOC_Os12g17010；LOC_Os01g50900	Ml
GO:0060089 molecular transducer activity	6	12	LOC_Os02g50970；LOC_Os09g26999；LOC_Os03g12390；LOC_Os01g17250；LOC_Os10g01560；LOC_Os12g32640；LOC_Os05g50830；LOC_Os07g34720；LOC_Os09g37230；LOC_Os10g29540；LOC_Os01g50420；LOC_Os03g54780；LOC_Os06g45350；LOC_Os06g48590；LOC_Os12g34450；LOC_Os01g04470；LOC_Os07g33790；LOC_Os09g25960	0.339
GO:0004871 signal transducer activity	6	12	LOC_Os02g50970；LOC_Os09g26999；LOC_Os03g12390；LOC_Os01g17250；LOC_Os10g01560；LOC_Os12g32640；LOC_Os05g50830；LOC_Os07g34720；LOC_Os09g37230；LOC_Os10g29540；LOC_Os01g50420；LOC_Os03g54780；LOC_Os06g45350；LOC_Os06g48590；LOC_Os12g34450；LOC_Os01g04470；LOC_Os07g33790；LOC_Os09g25960	0.339
Biological Process:
GO:0000003 reproduction	13	10	LOC_Os05g39250；LOC_Os03g01610；LOC_Os01g73950；LOC_Os07g37640；LOC_Os01g57510；LOC_Os03g62180；LOC_Os04g46180；LOC_Os03g61260；LOC_Os12g42180；LOC_Os04g45900；LOC_Os03g15033；LOC_Os06g19630；LOC_Os12g21870；LOC_Os03g13370；LOC_Os04g01320；LOC_Os05g07080；LOC_Os09g37790；LOC_Os01g08150；LOC_Os07g42880；LOC_Os05g33500；LOC_Os10g36490；LOC_Os03g55389；LOC_Os07g30980	0.234
GO:0019953 sexual reproduction	3	1	LOC_Os03g01610；LOC_Os01g73950；LOC_Os07g37640；LOC_Os03g13370	Ml
GO:0022414 reproductive process	12	10	LOC_Os01g57510；LOC_Os03g62180；LOC_Os04g46180；LOC_Os03g61260；LOC_Os12g42180；LOC_Os04g45900；LOC_Os05g39250；LOC_Os03g15033；LOC_Os07g37640；LOC_Os06g19630；LOC_Os12g21870；LOC_Os01g73950；LOC_Os04g01320；LOC_Os05g07080；LOC_Os09g37790；LOC_Os01g08150；LOC_Os07g42880；LOC_Os05g33500；LOC_Os10g36490；LOC_Os03g55389；LOC_Os07g30980；LOC_Os03g13370	0.33
GO:0032504 multicellular organism reproduction	1	0	LOC_Os05g39250	Ml
GO:0002376 immune system process	1	2	LOC_Os04g16680；LOC_Os10g36490；LOC_Os03g49180	Ml
GO:0002252 immune effector process	0	1	LOC_Os10g36490	Ml
GO:0006955 immune response	1	2	LOC_Os04g16680；LOC_Os10g36490；LOC_Os03g49180	Ml
GO:0031294 lymphocyte costimulation	1	0	LOC_Os04g16680	Ml
GO:0008152 metabolic process	195	235	LOC_Os01g32364；LOC_Os01g71410；LOC_Os02g10880；LOC_Os02g50040；LOC_Os03g05780；LOC_Os03g11760；LOC_Os03g49550；LOC_Os03g57080；LOC_Os04g09900；LOC_Os04g38950；LOC_Os05g45100；LOC_Os05g45110；LOC_Os08g37060；LOC_Os08g37210；LOC_Os09g16090；LOC_Os10g07970；LOC_Os10g37660；LOC_Os11g14950；LOC_Os11g32260；LOC_Os11g32540；LOC_Os01g73760；LOC_Os03g64250；LOC_Os03g47970；LOC_Os02g56000；LOC_Os02g52820；LOC_Os07g37640；LOC_Os01g…	0.541
GO:0006066 alcohol metabolic process	5	7	LOC_Os01g55300；LOC_Os11g32260；LOC_Os07g45000；LOC_Os06g47130；LOC_Os12g43130；LOC_Os01g16960；LOC_Os04g58580；LOC_Os07g09720；LOC_Os03g17230；LOC_Os07g41680；LOC_Os04g56210；LOC_Os03g04340	0.848
GO:0006807 nitrogen compound metabolic process	64	66	LOC_Os03g64250；LOC_Os03g47970；LOC_Os02g56000；LOC_Os02g52820；LOC_Os04g40410；LOC_Os04g01530；LOC_Os02g01250；LOC_Os02g13400；LOC_Os07g25440；LOC_Os09g35670；LOC_Os08g13690；LOC_Os01g73760；LOC_Os07g37640；LOC_Os08g08200；LOC_Os08g39440；LOC_Os12g21870；LOC_Os01g73950；LOC_Os01g04800；LOC_Os02g32590；LOC_Os02g51300；LOC_Os05g34730；LOC_Os06g38470；LOC_Os08g33160；LOC_Os12g30510；LOC_Os05g41530；LOC_Os03g39740；LOC_Os06g…	0.222
GO:0009056 catabolic process	33	40	LOC_Os08g37060；LOC_Os08g37210；LOC_Os01g55240；LOC_Os11g42220；LOC_Os03g31550；LOC_Os08g25140；LOC_Os04g01690；LOC_Os01g03300；LOC_Os02g51180；LOC_Os09g36500；LOC_Os10g12200；LOC_Os02g56000；LOC_Os01g22670；LOC_Os01g61690；LOC_Os09g32800；LOC_Os01g52500；LOC_Os10g37660；LOC_Os01g11054；LOC_Os01g22352；LOC_Os03g32050；LOC_Os11g32260；LOC_Os02g50040；LOC_Os01g04050；LOC_Os01g50680；LOC_Os02g17060；LOC_Os02g17150；LOC_Os02g…	0.882
GO:0009058 biosynthetic process	58	82	LOC_Os07g35970；LOC_Os09g20810；LOC_Os12g43130；LOC_Os01g73760；LOC_Os05g41530；LOC_Os03g39740；LOC_Os10g42060；LOC_Os03g64250；LOC_Os03g47970；LOC_Os02g56000；LOC_Os01g04800；LOC_Os01g08710；LOC_Os02g15350；LOC_Os02g32590；LOC_Os02g51300；LOC_Os03g48970；LOC_Os05g34730；LOC_Os06g38470；LOC_Os07g37640；LOC_Os08g09690；LOC_Os08g33160；LOC_Os09g35760；LOC_Os02g52820；LOC_Os02g46780；LOC_Os06g47350；LOC_Os04g16680；LOC_Os08g…	0.435
GO:0015976 carbon utilization	2	1	LOC_Os01g11054；LOC_Os12g10580；LOC_Os01g45274	Ml
GO:0018904 organic ether metabolic process	0	1	LOC_Os01g07376	Ml
GO:0019637 organophosphate metabolic process	3	4	LOC_Os12g43130；LOC_Os01g71330；LOC_Os03g42810；LOC_Os08g43580；LOC_Os02g57290；LOC_Os06g14750；LOC_Os08g21590	Ml
GO:0019748 secondary metabolic process	5	6	LOC_Os04g16680；LOC_Os06g47130；LOC_Os01g55240；LOC_Os07g37640；LOC_Os11g42220；LOC_Os05g43880；LOC_Os02g36280；LOC_Os02g57290；LOC_Os01g01080；LOC_Os10g38470；LOC_Os05g38420	Ml
GO:0042440 pigment metabolic process	5	1	LOC_Os03g64250；LOC_Os03g47970；LOC_Os02g56000；LOC_Os02g52820；LOC_Os07g37640；LOC_Os02g57290	Ml
GO:0042445 hormone metabolic process	1	3	LOC_Os01g73760；LOC_Os02g53180；LOC_Os01g08270；LOC_Os03g64070	Ml
GO:0043170 macromolecule metabolic process	123	149	LOC_Os03g39740；LOC_Os05g41530；LOC_Os01g05470；LOC_Os02g40320；LOC_Os03g64250；LOC_Os03g47970；LOC_Os02g56000；LOC_Os10g42060；LOC_Os01g04800；LOC_Os01g08710；LOC_Os02g15350；LOC_Os02g32590；LOC_Os02g51300；LOC_Os03g48970；LOC_Os05g34730；LOC_Os06g38470；LOC_Os07g37640；LOC_Os08g09690；LOC_Os08g33160；LOC_Os09g35760；LOC_Os02g52820；LOC_Os02g46780；LOC_Os06g47350；LOC_Os04g16680；LOC_Os01g22670；LOC_Os01g61690；LOC_Os09g…	0.729
GO:0044236 multicellular organismal metabolic process	6	8	LOC_Os05g41530；LOC_Os03g39740；LOC_Os10g42060；LOC_Os07g37640；LOC_Os01g05470；LOC_Os02g40320；LOC_Os01g08150；LOC_Os03g13370；LOC_Os12g24550；LOC_Os11g35420；LOC_Os12g13824；LOC_Os12g42260；LOC_Os01g08270；LOC_Os10g36490	0.908
GO:0044237 cellular metabolic process	140	176	LOC_Os12g30510；LOC_Os04g16680；LOC_Os01g04920；LOC_Os11g32260；LOC_Os11g42220；LOC_Os01g73760；LOC_Os08g31730；LOC_Os04g38950；LOC_Os03g07420；LOC_Os04g01530；LOC_Os03g31550；LOC_Os07g37640；LOC_Os05g41530；LOC_Os03g39740；LOC_Os10g42060；LOC_Os06g47130；LOC_Os01g55240；LOC_Os01g71330；LOC_Os03g42810；LOC_Os12g43130；LOC_Os02g37080；LOC_Os07g45000；LOC_Os08g39850；LOC_Os03g05780；LOC_Os06g44840；LOC_Os12g10570；LOC_Os04g…	0.969
GO:0044238 primary metabolic process	158	185	LOC_Os07g37640；LOC_Os03g64250；LOC_Os03g47970；LOC_Os02g56000；LOC_Os02g52820；LOC_Os10g42060；LOC_Os04g16680；LOC_Os05g41530；LOC_Os03g39740；LOC_Os01g04800；LOC_Os01g08710；LOC_Os02g15350；LOC_Os02g32590；LOC_Os02g51300；LOC_Os03g48970；LOC_Os05g34730；LOC_Os06g38470；LOC_Os08g09690；LOC_Os08g33160；LOC_Os09g35760；LOC_Os02g46780；LOC_Os06g47350；LOC_Os04g01530；LOC_Os02g01250；LOC_Os02g13400；LOC_Os07g25440；LOC_Os09g…	0.398
GO:0055114 oxidation reduction	28	38	LOC_Os01g22352；LOC_Os01g52500；LOC_Os01g53910；LOC_Os01g55240；LOC_Os02g02470；LOC_Os02g03210；LOC_Os02g36150；LOC_Os03g07420；LOC_Os03g31550；LOC_Os03g32050；LOC_Os03g37080；LOC_Os03g39640；LOC_Os04g20164；LOC_Os04g44260；LOC_Os05g26660；LOC_Os05g40740；LOC_Os06g10170；LOC_Os06g44300；LOC_Os07g09520；LOC_Os07g29960；LOC_Os07g42924；LOC_Os07g45000；LOC_Os08g39850；LOC_Os10g17260；LOC_Os11g25160；LOC_Os11g30560；LOC_Os11g…	0.737
GO:0009987 cellular process	168	226	LOC_Os07g25440；LOC_Os09g35670；LOC_Os08g13690；LOC_Os01g10820；LOC_Os02g01250；LOC_Os02g46780；LOC_Os03g47970；LOC_Os01g73950；LOC_Os07g37640；LOC_Os01g57510；LOC_Os03g62180；LOC_Os03g60530；LOC_Os12g30510；LOC_Os04g16680；LOC_Os01g04920；LOC_Os11g32260；LOC_Os11g42220；LOC_Os01g73760；LOC_Os08g31730；LOC_Os04g38950；LOC_Os03g07420；LOC_Os04g01530；LOC_Os03g31550；LOC_Os05g41530；LOC_Os03g39740；LOC_Os10g42060；LOC_Os06g…	0.314
GO:0006323 DNA packaging	0	2	LOC_Os01g08150；LOC_Os05g38740	Ml
GO:0006413 translational initiation	1	3	LOC_Os02g48620；LOC_Os03g32590；LOC_Os12g07740；LOC_Os12g42260	Ml
GO:0006996 organelle organization	14	22	LOC_Os04g16680；LOC_Os03g34040；LOC_Os03g15033；LOC_Os01g55020；LOC_Os06g38470；LOC_Os03g39740；LOC_Os02g52510；LOC_Os05g41530；LOC_Os02g48620；LOC_Os01g50010；LOC_Os07g44350；LOC_Os01g60040；LOC_Os06g11640；LOC_Os03g60900；LOC_Os08g16570；LOC_Os05g33500；LOC_Os07g30980；LOC_Os07g09040；LOC_Os09g26890；LOC_Os12g24550；LOC_Os11g40150；LOC_Os03g13370；LOC_Os02g39920；LOC_Os08g16610；LOC_Os01g08150；LOC_Os05g38740；LOC_Os04g…	0.496
GO:0007017 microtubule-based process	8	9	LOC_Os01g60040；LOC_Os06g11640；LOC_Os03g60900；LOC_Os07g37640；LOC_Os05g41530；LOC_Os03g39740；LOC_Os10g42060；LOC_Os12g42180；LOC_Os04g30720；LOC_Os01g08150；LOC_Os03g13370；LOC_Os12g24550；LOC_Os11g35420；LOC_Os12g13824；LOC_Os12g42260；LOC_Os01g08270；LOC_Os09g33930	0.822
GO:0007049 cell cycle	9	13	LOC_Os02g52510；LOC_Os03g10650；LOC_Os03g12390；LOC_Os03g39740；LOC_Os05g41530；LOC_Os06g11640；LOC_Os12g42700；LOC_Os03g60900；LOC_Os01g60040；LOC_Os01g50420；LOC_Os02g55530；LOC_Os03g54780；LOC_Os10g03850；LOC_Os03g13370；LOC_Os08g16610；LOC_Os12g24550；LOC_Os02g39920；LOC_Os05g26020；LOC_Os01g08150；LOC_Os07g30980；LOC_Os11g40150；LOC_Os03g56070	0.739
GO:0007059 chromosome segregation	0	2	LOC_Os02g39920；LOC_Os08g16610	Ml
GO:0007154 cell communication	21	30	LOC_Os01g57510；LOC_Os03g62180；LOC_Os01g02250；LOC_Os01g72410；LOC_Os03g03510；LOC_Os07g33690；LOC_Os07g44290；LOC_Os11g10550；LOC_Os11g11550；LOC_Os11g12340；LOC_Os07g37640；LOC_Os01g17250；LOC_Os01g49529；LOC_Os10g01560；LOC_Os09g26999；LOC_Os04g16680；LOC_Os12g32950；LOC_Os03g12390；LOC_Os09g12240；LOC_Os03g49900；LOC_Os06g28194；LOC_Os04g01320；LOC_Os05g07080；LOC_Os09g37790；LOC_Os01g10890；LOC_Os02g18080；LOC_Os07g…	0.633
GO:0008037 cell recognition	2	3	LOC_Os01g57510；LOC_Os03g62180；LOC_Os04g01320；LOC_Os05g07080；LOC_Os09g37790	Ml
GO:0008219 cell death	2	0	LOC_Os04g16680；LOC_Os12g42180	Ml
GO:0008283 cell proliferation	1	1	LOC_Os07g37640；LOC_Os09g10960	Ml
GO:0016044 membrane organization	2	7	LOC_Os07g44350；LOC_Os01g50010；LOC_Os04g46079；LOC_Os08g16570；LOC_Os02g47440；LOC_Os02g55990；LOC_Os08g14640；LOC_Os01g51120；LOC_Os03g25390	Ml
GO:0016049 cell growth	2	1	LOC_Os11g37670；LOC_Os03g13370	Ml
GO:0016192 vesicle-mediated transport	5	7	LOC_Os01g50770；LOC_Os07g44350；LOC_Os01g50010；LOC_Os05g27530；LOC_Os03g60530；LOC_Os01g51120；LOC_Os02g47440；LOC_Os02g55990；LOC_Os08g14640；LOC_Os08g21590；LOC_Os03g25390；LOC_Os04g46079	0.848
GO:0016458 gene silencing	3	4	LOC_Os03g39740；LOC_Os01g05470；LOC_Os02g40320；LOC_Os10g36490；LOC_Os01g08150；LOC_Os03g13370；LOC_Os12g24550	Ml
GO:0019725 cellular homeostasis	2	5	LOC_Os11g42790；LOC_Os06g01440；LOC_Os12g05040；LOC_Os01g07376；LOC_Os02g33450；LOC_Os07g48510；LOC_Os08g44070	Ml
GO:0022402 cell cycle process	7	8	LOC_Os12g42700；LOC_Os03g60900；LOC_Os01g60040；LOC_Os06g11640；LOC_Os02g52510；LOC_Os05g41530；LOC_Os03g39740；LOC_Os03g13370；LOC_Os07g30980；LOC_Os11g40150；LOC_Os02g39920；LOC_Os08g16610；LOC_Os12g24550；LOC_Os01g08150；LOC_Os03g56070	0.857
GO:0022406 membrane docking	1	2	LOC_Os03g60530；LOC_Os02g47440；LOC_Os08g14640	Ml
GO:0022613 ribonucleoprotein complex biogenesis	5	6	LOC_Os07g25440；LOC_Os09g35670；LOC_Os08g13690；LOC_Os01g10820；LOC_Os02g01250；LOC_Os07g19190；LOC_Os05g33500；LOC_Os09g26890；LOC_Os10g35990；LOC_Os12g07740；LOC_Os07g18050	Ml
GO:0030029 actin filament-based process	0	1	LOC_Os03g13370	Ml
GO:0032940 secretion by cell	1	1	LOC_Os03g60530；LOC_Os02g55990	Ml
GO:0034621 cellular macromolecular complex subunit organization	7	12	LOC_Os12g30510；LOC_Os02g56000；LOC_Os02g01250；LOC_Os01g10820；LOC_Os01g60040；LOC_Os01g50010；LOC_Os01g71330；LOC_Os05g38740；LOC_Os11g40150；LOC_Os03g32590；LOC_Os10g35990；LOC_Os12g07740；LOC_Os05g33500；LOC_Os09g26890；LOC_Os07g19190；LOC_Os02g55670；LOC_Os02g55720；LOC_Os01g01080；LOC_Os10g36490	0.503
GO:0042546 cell wall biogenesis	1	4	LOC_Os03g61260；LOC_Os02g52590；LOC_Os02g52640；LOC_Os03g63760；LOC_Os04g51460	Ml
GO:0045229 external encapsulating structure organization	1	2	LOC_Os01g22352；LOC_Os04g59210；LOC_Os11g43840	Ml
GO:0046931 pore complex biogenesis	42	69	LOC_Os05g27530；LOC_Os04g16680；LOC_Os12g42180；LOC_Os07g37640；LOC_Os03g64250；LOC_Os03g47970；LOC_Os02g56000；LOC_Os02g52820；LOC_Os05g41530；LOC_Os03g39740；LOC_Os10g42060；LOC_Os06g11640；LOC_Os01g04800；LOC_Os01g08710；LOC_Os02g15350；LOC_Os02g32590；LOC_Os02g51300；LOC_Os03g48970；LOC_Os05g34730；LOC_Os06g38470；LOC_Os08g09690；LOC_Os08g33160；LOC_Os09g35760；LOC_Os02g46780；LOC_Os06g47350；LOC_Os11g37670；LOC_Os01g…	Na
GO:0048869 cellular developmental process	4	5	LOC_Os02g46780；LOC_Os03g47970；LOC_Os01g73950；LOC_Os07g37640；LOC_Os03g13370；LOC_Os01g54100；LOC_Os09g33930；LOC_Os05g48240；LOC_Os07g48870	Ml
GO:0051301 cell division	2	6	LOC_Os02g52510；LOC_Os03g10650；LOC_Os12g02870；LOC_Os01g08150；LOC_Os03g13370；LOC_Os03g56070；LOC_Os08g16610；LOC_Os12g24550	Ml
GO:0051641 cellular localization	10	13	LOC_Os02g48620；LOC_Os01g50770；LOC_Os12g01260；LOC_Os04g16680；LOC_Os07g44350；LOC_Os03g34040；LOC_Os02g52820；LOC_Os03g60530；LOC_Os03g60900；LOC_Os06g01440；LOC_Os01g51120；LOC_Os02g47440；LOC_Os05g48020；LOC_Os08g14640；LOC_Os03g25390；LOC_Os04g58580；LOC_Os12g02870；LOC_Os08g21590；LOC_Os05g07900；LOC_Os09g20660；LOC_Os04g30720；LOC_Os02g55990；LOC_Os05g31920	0.929
GO:0051651 maintenance of location in cell	1	2	LOC_Os06g01440；LOC_Os05g31920；LOC_Os12g02870	Ml
GO:0051716 cellular response to stimulus	10	25	LOC_Os04g16680；LOC_Os01g55300；LOC_Os01g58690；LOC_Os02g52510；LOC_Os12g32950；LOC_Os01g22352；LOC_Os03g32050；LOC_Os03g12390；LOC_Os06g28194；LOC_Os09g12240；LOC_Os03g58040；LOC_Os10g03850；LOC_Os02g39920；LOC_Os07g07240；LOC_Os11g40150；LOC_Os12g10910；LOC_Os08g16610；LOC_Os07g09720；LOC_Os07g30980；LOC_Os12g13824；LOC_Os01g07376；LOC_Os05g33510；LOC_Os09g07660；LOC_Os02g17700；LOC_Os02g33450；LOC_Os04g59210；LOC_Os06g…	0.054
GO:0055085 transmembrane transport	11	15	LOC_Os02g52930；LOC_Os03g24870；LOC_Os04g45900；LOC_Os05g01580；LOC_Os11g40540；LOC_Os11g42790；LOC_Os12g41890；LOC_Os12g01260；LOC_Os08g08200；LOC_Os06g01440；LOC_Os12g10570；LOC_Os01g19290；LOC_Os01g43460；LOC_Os01g49120；LOC_Os01g61390；LOC_Os04g59120；LOC_Os05g07900；LOC_Os05g47500；LOC_Os07g10820；LOC_Os08g07010；LOC_Os08g39370；LOC_Os12g18960；LOC_Os12g28260；LOC_Os07g46780；LOC_Os08g08840；LOC_Os02g57720	0.828
GO:0010926 anatomical structure formation	8	17	LOC_Os12g30510；LOC_Os02g56000；LOC_Os02g01250；LOC_Os01g10820；LOC_Os01g60040；LOC_Os01g50010；LOC_Os01g71330；LOC_Os01g52500；LOC_Os12g24550；LOC_Os01g08150；LOC_Os07g42880；LOC_Os07g12830；LOC_Os05g38740；LOC_Os11g40150；LOC_Os03g32590；LOC_Os10g35990；LOC_Os12g07740；LOC_Os05g33500；LOC_Os09g26890；LOC_Os07g19190；LOC_Os02g55670；LOC_Os02g55720；LOC_Os01g01080；LOC_Os10g36490；LOC_Os03g19930	0.205
GO:0022607 cellular component assembly	8	14	LOC_Os12g30510；LOC_Os02g56000；LOC_Os02g01250；LOC_Os01g10820；LOC_Os01g60040；LOC_Os01g50010；LOC_Os01g71330；LOC_Os01g52500；LOC_Os01g08150；LOC_Os05g38740；LOC_Os11g40150；LOC_Os03g32590；LOC_Os10g35990；LOC_Os12g07740；LOC_Os05g33500；LOC_Os09g26890；LOC_Os07g19190；LOC_Os02g55670；LOC_Os02g55720；LOC_Os01g01080；LOC_Os10g36490；LOC_Os03g19930	0.442
GO:0048646 anatomical structure formation involved in morphogenesis	0	4	LOC_Os12g24550；LOC_Os01g08150；LOC_Os07g42880；LOC_Os07g12830	Ml
GO:0016043 cellular component organization	22	36	LOC_Os02g56000；LOC_Os05g27530；LOC_Os07g44350；LOC_Os01g50010；LOC_Os12g30510；LOC_Os02g01250；LOC_Os01g10820；LOC_Os01g60040；LOC_Os01g71330；LOC_Os01g52500；LOC_Os04g16680；LOC_Os03g34040；LOC_Os03g15033；LOC_Os01g55020；LOC_Os06g38470；LOC_Os03g39740；LOC_Os02g52510；LOC_Os05g41530；LOC_Os02g48620；LOC_Os06g11640；LOC_Os03g60900；LOC_Os01g22352；LOC_Os07g30980；LOC_Os01g54100；LOC_Os09g33930；LOC_Os01g08150；LOC_Os05g…	0.303
GO:0032989 cellular component morphogenesis	0	4	LOC_Os01g54100；LOC_Os09g33930；LOC_Os03g13370；LOC_Os05g48240	Ml
GO:0043580 periplasmic space organization	2	3	LOC_Os02g56000；LOC_Os05g27530；LOC_Os07g30980；LOC_Os01g54100；LOC_Os09g33930	Ml
GO:0043933 macromolecular complex subunit organization	8	13	LOC_Os12g30510；LOC_Os02g56000；LOC_Os02g01250；LOC_Os01g10820；LOC_Os01g60040；LOC_Os01g50010；LOC_Os01g71330；LOC_Os01g52500；LOC_Os05g38740；LOC_Os11g40150；LOC_Os03g32590；LOC_Os10g35990；LOC_Os12g07740；LOC_Os05g33500；LOC_Os09g26890；LOC_Os07g19190；LOC_Os02g55670；LOC_Os02g55720；LOC_Os01g01080；LOC_Os10g36490；LOC_Os03g19930	0.556
GO:0016265 death	2	0	LOC_Os04g16680；LOC_Os12g42180	Ml
GO:0003006 reproductive developmental process	9	6	LOC_Os04g46180；LOC_Os03g61260；LOC_Os12g42180；LOC_Os04g45900；LOC_Os05g39250；LOC_Os03g15033；LOC_Os07g37640；LOC_Os06g19630；LOC_Os12g21870；LOC_Os01g08150；LOC_Os07g42880；LOC_Os05g33500；LOC_Os10g36490；LOC_Os03g55389；LOC_Os07g30980	0.219
GO:0007276 gamete generation	2	1	LOC_Os01g73950；LOC_Os07g37640；LOC_Os03g13370	Ml
GO:0009856 pollination	2	3	LOC_Os01g57510；LOC_Os03g62180；LOC_Os04g01320；LOC_Os05g07080；LOC_Os09g37790	Ml
GO:0048609 reproductive process in a multicellular organism	1	0	LOC_Os05g39250	Ml
GO:0032501 multicellular organismal process	20	20	LOC_Os05g39250；LOC_Os03g61260；LOC_Os05g41530；LOC_Os12g21870；LOC_Os07g37640；LOC_Os03g39740；LOC_Os10g42060；LOC_Os12g42180；LOC_Os01g03300；LOC_Os02g51300；LOC_Os07g45000；LOC_Os04g46180；LOC_Os03g34040；LOC_Os06g19630；LOC_Os04g16680；LOC_Os01g73950；LOC_Os03g15033；LOC_Os01g11054；LOC_Os01g05470；LOC_Os02g40320；LOC_Os09g33930；LOC_Os09g10960；LOC_Os12g02870；LOC_Os01g08150；LOC_Os03g13370；LOC_Os12g24550；LOC_Os11g…	0.463
GO:0007275 multicellular organismal development	15	14	LOC_Os01g03300；LOC_Os02g51300；LOC_Os07g45000；LOC_Os03g61260；LOC_Os04g46180；LOC_Os03g34040；LOC_Os12g21870；LOC_Os05g41530；LOC_Os06g19630；LOC_Os12g42180；LOC_Os04g16680；LOC_Os07g37640；LOC_Os01g73950；LOC_Os03g15033；LOC_Os01g11054；LOC_Os06g46030；LOC_Os12g02870；LOC_Os12g24550；LOC_Os03g55389；LOC_Os07g30980；LOC_Os01g08150；LOC_Os07g42880；LOC_Os12g12260；LOC_Os07g12830；LOC_Os10g36490；LOC_Os08g16610；LOC_Os05g…	0.417
GO:0009606 tropism	0	2	LOC_Os09g10960；LOC_Os12g02870	Ml
GO:0009845 seed germination	2	0	LOC_Os12g21870；LOC_Os05g41530	Ml
GO:0009892 negative regulation of metabolic process	6	8	LOC_Os05g41530；LOC_Os03g39740；LOC_Os10g42060；LOC_Os07g37640；LOC_Os01g05470；LOC_Os02g40320；LOC_Os01g08150；LOC_Os03g13370；LOC_Os12g24550；LOC_Os11g35420；LOC_Os12g13824；LOC_Os12g42260；LOC_Os01g08270；LOC_Os10g36490	0.908
GO:0043480 pigment accumulation in tissues	1	0	LOC_Os05g39250	Ml
GO:0048523 negative regulation of cellular process	5	8	LOC_Os07g37640；LOC_Os05g41530；LOC_Os03g39740；LOC_Os10g42060；LOC_Os12g42180；LOC_Os01g08150；LOC_Os03g13370；LOC_Os12g24550；LOC_Os11g35420；LOC_Os12g13824；LOC_Os12g42260；LOC_Os01g08270；LOC_Os09g33930	0.665
GO:0048585 negative regulation of response to stimulus	1	1	LOC_Os04g16680；LOC_Os09g33930	Ml
GO:0050878 regulation of body fluid levels	2	1	LOC_Os03g61260；LOC_Os05g41530；LOC_Os09g33930	Ml
GO:0032502 developmental process	19	20	LOC_Os04g46180；LOC_Os03g61260；LOC_Os12g42180；LOC_Os04g45900；LOC_Os05g39250；LOC_Os03g15033；LOC_Os07g37640；LOC_Os06g19630；LOC_Os12g21870；LOC_Os02g46780；LOC_Os03g47970；LOC_Os01g73950；LOC_Os03g34040；LOC_Os05g41530；LOC_Os04g16680；LOC_Os01g03300；LOC_Os02g51300；LOC_Os07g45000；LOC_Os01g11054；LOC_Os04g24190；LOC_Os05g33500；LOC_Os09g26890；LOC_Os03g13370；LOC_Os01g08150；LOC_Os07g42880；LOC_Os10g36490；LOC_Os03g…	0.576
GO:0007389 pattern specification process	3	1	LOC_Os03g61260；LOC_Os04g46180；LOC_Os03g34040；LOC_Os12g02870	Ml
GO:0009561 megagametogenesis	2	2	LOC_Os01g73950；LOC_Os07g37640；LOC_Os08g16610；LOC_Os12g24550	Ml
GO:0009653 anatomical structure morphogenesis	4	9	LOC_Os04g46180；LOC_Os04g16680；LOC_Os07g37640；LOC_Os03g61260；LOC_Os03g13370；LOC_Os08g16570；LOC_Os01g54100；LOC_Os09g33930；LOC_Os05g48240；LOC_Os01g08150；LOC_Os07g42880；LOC_Os12g24550；LOC_Os07g12830	0.319
GO:0009790 embryonic development	1	2	LOC_Os03g15033；LOC_Os05g33500；LOC_Os10g36490	Ml
GO:0009791 post-embryonic development	8	7	LOC_Os12g21870；LOC_Os05g41530；LOC_Os06g19630；LOC_Os04g46180；LOC_Os03g61260；LOC_Os12g42180；LOC_Os04g16680；LOC_Os07g37640；LOC_Os03g55389；LOC_Os07g30980；LOC_Os01g08150；LOC_Os07g42880；LOC_Os12g12260；LOC_Os07g12830；LOC_Os10g36490	0.481
GO:0010014 meristem initiation	1	0	LOC_Os04g46180	Ml
GO:0010073 meristem maintenance	2	0	LOC_Os04g46180；LOC_Os03g61260；	Ml
GO:0010228 vegetative to reproductive phase transition	2	1	LOC_Os06g19630；LOC_Os12g21870；LOC_Os07g30980	Ml
GO:0021700 developmental maturation	0	1	LOC_Os03g13370	Ml
GO:0022611 dormancy process	1	0	LOC_Os05g39250	Ml
GO:0035074 pupation	4	2	LOC_Os03g61260；LOC_Os04g16680；LOC_Os12g42180；LOC_Os05g41530；LOC_Os09g33930；LOC_Os01g54100	Ml
GO:0048532 anatomical structure arrangement	1	0	LOC_Os04g46180	Ml
GO:0048589 developmental growth	1	0	LOC_Os03g61260	Ml
GO:0048647 polyphenic determination	1	0	LOC_Os05g41530	Ml
GO:0048856 anatomical structure development	11	15	LOC_Os03g61260；LOC_Os04g46180；LOC_Os04g16680；LOC_Os07g37640；LOC_Os12g42180；LOC_Os01g11054；LOC_Os04g45900；LOC_Os05g39250；LOC_Os03g15033；LOC_Os06g19630；LOC_Os12g21870；LOC_Os03g13370；LOC_Os08g16570；LOC_Os01g54100；LOC_Os09g33930；LOC_Os05g48240；LOC_Os01g08150；LOC_Os07g42880；LOC_Os12g24550；LOC_Os07g12830；LOC_Os12g12260；LOC_Os12g02870；LOC_Os05g33500；LOC_Os10g36490；LOC_Os03g55389；LOC_Os07g30980	0.828
GO:0040007 growth	5	2	LOC_Os03g61260；LOC_Os12g21870；LOC_Os07g37640；LOC_Os11g37670；LOC_Os07g22950；LOC_Os03g54780；LOC_Os03g13370	Ml
GO:0035265 organ growth	3	2	LOC_Os07g37640；LOC_Os11g37670；LOC_Os03g61260；LOC_Os03g54780；LOC_Os03g13370	Ml
GO:0043473 pigmentation	47	70	LOC_Os05g27530；LOC_Os04g16680；LOC_Os12g42180；LOC_Os07g37640；LOC_Os03g64250；LOC_Os03g47970；LOC_Os02g56000；LOC_Os02g52820；LOC_Os05g41530；LOC_Os03g39740；LOC_Os10g42060；LOC_Os06g11640；LOC_Os01g04800；LOC_Os01g08710；LOC_Os02g15350；LOC_Os02g32590；LOC_Os02g51300；LOC_Os03g48970；LOC_Os05g34730；LOC_Os06g38470；LOC_Os08g09690；LOC_Os08g33160；LOC_Os09g35760；LOC_Os02g46780；LOC_Os06g47350；LOC_Os11g37670；LOC_Os01g…	0.318
GO:0002682 regulation of immune system process	1	0	LOC_Os04g16680	Ml
GO:0009893 positive regulation of metabolic process	4	0	LOC_Os03g64250；LOC_Os03g47970；LOC_Os02g56000；LOC_Os02g52820	Ml
GO:0019222 regulation of metabolic process	25	44	LOC_Os07g37640；LOC_Os03g64250；LOC_Os03g47970；LOC_Os02g56000；LOC_Os02g52820；LOC_Os10g42060；LOC_Os04g16680；LOC_Os05g41530；LOC_Os03g39740；LOC_Os01g04800；LOC_Os01g08710；LOC_Os02g15350；LOC_Os02g32590；LOC_Os02g51300；LOC_Os03g48970；LOC_Os05g34730；LOC_Os06g38470；LOC_Os08g09690；LOC_Os08g33160；LOC_Os09g35760；LOC_Os02g46780；LOC_Os06g47350；LOC_Os01g05470；LOC_Os02g40320；LOC_Os06g11640；LOC_Os01g08270；LOC_Os11g…	0.153
GO:0032844 regulation of homeostatic process	0	1	LOC_Os07g30980	Ml
GO:0032879 regulation of localization	1	0	LOC_Os05g27530	Ml
GO:0040008 regulation of growth	2	2	LOC_Os11g37670；LOC_Os03g61260；LOC_Os03g54780；LOC_Os03g13370	Ml
GO:0043900 regulation of multi-organism process	1	0	LOC_Os04g16680	Ml
GO:0044087 regulation of cellular component biogenesis	1	0	LOC_Os02g56000	Ml
GO:0048518 positive regulation of biological process	6	2	LOC_Os02g56000；LOC_Os03g64250；LOC_Os03g47970；LOC_Os02g52820；LOC_Os07g37640；LOC_Os05g41530；LOC_Os01g08150；LOC_Os09g10960	Ml
GO:0048519 negative regulation of biological process	9	9	LOC_Os04g46180；LOC_Os04g16680；LOC_Os07g37640；LOC_Os05g41530；LOC_Os03g39740；LOC_Os10g42060；LOC_Os12g42180；LOC_Os01g05470；LOC_Os02g40320；LOC_Os09g33930；LOC_Os01g08150；LOC_Os03g13370；LOC_Os12g24550；LOC_Os11g35420；LOC_Os12g13824；LOC_Os12g42260；LOC_Os01g08270；LOC_Os10g36490	0.628
GO:0048522 positive regulation of cellular process	5	2	LOC_Os03g64250；LOC_Os03g47970；LOC_Os02g56000；LOC_Os02g52820；LOC_Os07g37640；LOC_Os01g08150；LOC_Os09g10960	Ml
GO:0048583 regulation of response to stimulus	4	2	LOC_Os06g44840；LOC_Os08g33160；LOC_Os04g16680；LOC_Os07g37640；LOC_Os07g42370；LOC_Os09g33930	Ml
GO:0050793 regulation of developmental process	4	2	LOC_Os03g61260；LOC_Os04g16680；LOC_Os12g42180；LOC_Os05g41530；LOC_Os09g33930；LOC_Os01g54100	Ml
GO:0050794 regulation of cellular process	42	69	LOC_Os05g27530；LOC_Os04g16680；LOC_Os12g42180；LOC_Os07g37640；LOC_Os03g64250；LOC_Os03g47970；LOC_Os02g56000；LOC_Os02g52820；LOC_Os05g41530；LOC_Os03g39740；LOC_Os10g42060；LOC_Os06g11640；LOC_Os01g04800；LOC_Os01g08710；LOC_Os02g15350；LOC_Os02g32590；LOC_Os02g51300；LOC_Os03g48970；LOC_Os05g34730；LOC_Os06g38470；LOC_Os08g09690；LOC_Os08g33160；LOC_Os09g35760；LOC_Os02g46780；LOC_Os06g47350；LOC_Os11g37670；LOC_Os01g…	0.133
GO:0051094 positive regulation of developmental process	1	0	LOC_Os05g41530	Ml
GO:0051128 regulation of cellular component organization	2	3	LOC_Os02g56000；LOC_Os05g27530；LOC_Os07g30980；LOC_Os01g54100；LOC_Os09g33930	Ml
GO:0051130 positive regulation of cellular component organization	1	0	LOC_Os02g56000	Ml
GO:0051239 regulation of multicellular organismal process	2	1	LOC_Os03g61260；LOC_Os05g41530；LOC_Os09g33930	Ml
GO:0051240 positive regulation of multicellular organismal process	1	0	LOC_Os05g41530	Ml
GO:0044085 cellular component biogenesis	12	19	LOC_Os07g25440；LOC_Os09g35670；LOC_Os08g13690；LOC_Os01g10820；LOC_Os02g01250；LOC_Os03g61260；LOC_Os02g56000；LOC_Os01g52500；LOC_Os01g60040；LOC_Os01g50010；LOC_Os01g71330；LOC_Os12g30510；LOC_Os07g19190；LOC_Os05g33500；LOC_Os09g26890；LOC_Os10g35990；LOC_Os12g07740；LOC_Os07g18050；LOC_Os02g52590；LOC_Os02g52640；LOC_Os03g63760；LOC_Os04g51460；LOC_Os03g19930；LOC_Os02g55670；LOC_Os02g55720；LOC_Os01g01080；LOC_Os10g…	0.516
GO:0070271 protein complex biogenesis	5	5	LOC_Os02g56000；LOC_Os01g52500；LOC_Os01g60040；LOC_Os01g50010；LOC_Os01g71330；LOC_Os03g19930；LOC_Os02g55670；LOC_Os02g55720；LOC_Os01g01080；LOC_Os10g36490	Ml
GO:0050896 response to stimulus	36	49	LOC_Os08g33160；LOC_Os06g28194；LOC_Os04g16680；LOC_Os01g55300；LOC_Os01g58690；LOC_Os02g52510；LOC_Os12g32950；LOC_Os01g22352；LOC_Os03g32050；LOC_Os03g12390；LOC_Os09g12240；LOC_Os04g32010；LOC_Os07g37640；LOC_Os04g40410；LOC_Os03g34040；LOC_Os04g45900；LOC_Os01g43360；LOC_Os12g32640；LOC_Os12g42180；LOC_Os05g41530；LOC_Os09g13890；LOC_Os09g39620；LOC_Os06g44840；LOC_Os03g30130；LOC_Os11g42790；LOC_Os01g02250；LOC_Os01g…	0.689
GO:0006950 response to stress	27	36	LOC_Os09g13890；LOC_Os09g39620；LOC_Os08g33160；LOC_Os12g32950；LOC_Os01g55300；LOC_Os01g58690；LOC_Os02g52510；LOC_Os04g16680；LOC_Os01g22352；LOC_Os03g32050；LOC_Os03g12390；LOC_Os06g28194；LOC_Os06g44840；LOC_Os03g34040；LOC_Os03g30130；LOC_Os11g42790；LOC_Os04g32010；LOC_Os07g37640；LOC_Os01g02250；LOC_Os01g72410；LOC_Os04g12540；LOC_Os07g35690；LOC_Os10g42060；LOC_Os11g10550；LOC_Os11g11550；LOC_Os11g12340；LOC_Os08g…	0.799
GO:0009605 response to external stimulus	2	5	LOC_Os08g33160；LOC_Os06g28194；LOC_Os07g42370；LOC_Os03g58040；LOC_Os05g33510；LOC_Os09g10960；LOC_Os12g02870	Ml
GO:0009607 response to biotic stimulus	4	3	LOC_Os04g16680；LOC_Os12g32950；LOC_Os08g23930；LOC_Os07g35690；LOC_Os03g49180；LOC_Os01g01080；LOC_Os10g36490	Ml
GO:0009628 response to abiotic stimulus	10	17	LOC_Os02g52510；LOC_Os01g41710；LOC_Os01g55240；LOC_Os01g55300；LOC_Os11g42790；LOC_Os06g28194；LOC_Os06g44840；LOC_Os03g34040；LOC_Os04g16680；LOC_Os03g30130；LOC_Os11g40150；LOC_Os07g30980；LOC_Os05g43880；LOC_Os06g46030；LOC_Os09g17740；LOC_Os03g55389；LOC_Os10g36490；LOC_Os07g09720；LOC_Os12g13824；LOC_Os01g08270；LOC_Os04g58580；LOC_Os03g49180；LOC_Os09g33930；LOC_Os05g33510；LOC_Os09g10960；LOC_Os12g02870；LOC_Os12g…	0.434
GO:0009719 response to endogenous stimulus	6	5	LOC_Os12g32640；LOC_Os12g42180；LOC_Os09g12240；LOC_Os05g41530；LOC_Os07g37640；LOC_Os04g16680；LOC_Os01g48060；LOC_Os05g48590；LOC_Os09g33930；LOC_Os01g56390；LOC_Os03g49180	Ml
GO:0042221 response to chemical stimulus	15	22	LOC_Os12g32950；LOC_Os06g28194；LOC_Os04g16680；LOC_Os04g32010；LOC_Os01g22352；LOC_Os03g32050；LOC_Os07g37640；LOC_Os04g40410；LOC_Os03g34040；LOC_Os04g45900；LOC_Os01g43360；LOC_Os12g32640；LOC_Os12g42180；LOC_Os09g12240；LOC_Os05g41530；LOC_Os01g49120；LOC_Os03g49180；LOC_Os01g01080；LOC_Os09g33930；LOC_Os05g33510；LOC_Os10g38470；LOC_Os04g59210；LOC_Os06g48020；LOC_Os07g01380；LOC_Os07g06380；LOC_Os09g15510；LOC_Os01g…	0.629
GO:0051606 detection of stimulus	1	0	LOC_Os04g16680	Ml
GO:0051179 localization	38	40	LOC_Os06g01440；LOC_Os01g50770；LOC_Os12g01260；LOC_Os04g16680；LOC_Os07g44350；LOC_Os03g34040；LOC_Os03g60530；LOC_Os02g52820；LOC_Os03g60900；LOC_Os05g27530；LOC_Os01g56430；LOC_Os02g13170；LOC_Os02g29510；LOC_Os03g13250；LOC_Os03g24870；LOC_Os04g45900；LOC_Os05g27010；LOC_Os07g37110；LOC_Os08g34150；LOC_Os08g38850；LOC_Os09g34900；LOC_Os11g42790；LOC_Os12g13790；LOC_Os12g41890；LOC_Os03g61260；LOC_Os03g07100；LOC_Os05g…	0.416
GO:0031503 protein complex localization	2	0	LOC_Os03g60900；LOC_Os05g27530	Ml
GO:0033036 macromolecule localization	7	11	LOC_Os01g50770；LOC_Os12g01260；LOC_Os04g16680；LOC_Os07g44350；LOC_Os03g34040；LOC_Os03g60530；LOC_Os02g52820；LOC_Os01g51120；LOC_Os02g47440；LOC_Os05g48020；LOC_Os08g14640；LOC_Os03g25390；LOC_Os04g58580；LOC_Os12g02870；LOC_Os04g30720；LOC_Os09g17830；LOC_Os05g31920；LOC_Os10g35990	0.635
GO:0051234 establishment of localization	36	38	LOC_Os01g50770；LOC_Os12g01260；LOC_Os04g16680；LOC_Os07g44350；LOC_Os03g34040；LOC_Os03g60530；LOC_Os01g56430；LOC_Os02g13170；LOC_Os02g29510；LOC_Os03g13250；LOC_Os03g24870；LOC_Os04g45900；LOC_Os05g27010；LOC_Os07g37110；LOC_Os08g34150；LOC_Os08g38850；LOC_Os09g34900；LOC_Os11g42790；LOC_Os12g13790；LOC_Os12g41890；LOC_Os02g52820；LOC_Os03g61260；LOC_Os03g07100；LOC_Os05g47700；LOC_Os02g52930；LOC_Os08g08200；LOC_Os01g…	0.437
GO:0051235 maintenance of location	1	2	LOC_Os06g01440；LOC_Os05g31920；LOC_Os12g02870	Ml
GO:0006810 transport	36	38	LOC_Os01g50770；LOC_Os01g56430；LOC_Os02g13170；LOC_Os02g29510；LOC_Os03g13250；LOC_Os03g24870；LOC_Os04g45900；LOC_Os05g27010；LOC_Os07g37110；LOC_Os08g34150；LOC_Os08g38850；LOC_Os09g34900；LOC_Os11g42790；LOC_Os12g13790；LOC_Os12g41890；LOC_Os07g44350；LOC_Os12g01260；LOC_Os04g16680；LOC_Os03g34040；LOC_Os02g52820；LOC_Os03g61260；LOC_Os03g07100；LOC_Os05g47700；LOC_Os02g52930；LOC_Os08g08200；LOC_Os01g50010；LOC_Os05g…	0.437
GO:0045184 establishment of protein localization	6	7	LOC_Os01g50770；LOC_Os12g01260；LOC_Os04g16680；LOC_Os07g44350；LOC_Os03g34040；LOC_Os03g60530；LOC_Os09g17830；LOC_Os01g51120；LOC_Os02g47440；LOC_Os05g48020；LOC_Os08g14640；LOC_Os03g25390；LOC_Os04g58580	0.897
GO:0051236 establishment of RNA localization	1	1	LOC_Os02g52820；LOC_Os10g35990	Ml
GO:0051649 establishment of localization in cell	7	11	LOC_Os07g44350；LOC_Os01g50770；LOC_Os12g01260；LOC_Os04g16680；LOC_Os03g34040；LOC_Os02g52820；LOC_Os03g60530；LOC_Os08g21590；LOC_Os01g51120；LOC_Os03g25390；LOC_Os05g07900；LOC_Os09g20660；LOC_Os02g47440；LOC_Os05g48020；LOC_Os08g14640；LOC_Os04g58580；LOC_Os04g30720；LOC_Os02g55990	0.635
GO:0051704 multi-organism process	6	5	LOC_Os01g57510；LOC_Os03g62180；LOC_Os02g52510；LOC_Os04g16680；LOC_Os08g23930；LOC_Os07g35690；LOC_Os04g01320；LOC_Os05g07080；LOC_Os09g37790；LOC_Os10g36490；LOC_Os03g49180	Ml
GO:0044419 interspecies interaction between organisms	1	1	LOC_Os02g52510；LOC_Os10g36490	Ml
GO:0051707 response to other organism	3	2	LOC_Os04g16680；LOC_Os08g23930；LOC_Os07g35690；LOC_Os03g49180；LOC_Os10g36490	Ml
GO:0065007 biological regulation	58	77	LOC_Os12g37480；LOC_Os01g04050；LOC_Os06g21340；LOC_Os01g55520；LOC_Os05g38000；LOC_Os12g01260；LOC_Os06g11640；LOC_Os11g42790；LOC_Os06g01440；LOC_Os07g45000；LOC_Os03g61260；LOC_Os11g37670；LOC_Os07g22950；LOC_Os01g73760；LOC_Os05g27530；LOC_Os04g16680；LOC_Os12g42180；LOC_Os07g37640；LOC_Os03g64250；LOC_Os03g47970；LOC_Os02g56000；LOC_Os02g52820；LOC_Os05g41530；LOC_Os03g39740；LOC_Os10g42060；LOC_Os01g04800；LOC_Os01g…	0.714
GO:0050789 regulation of biological process	47	70	LOC_Os05g27530；LOC_Os04g16680；LOC_Os12g42180；LOC_Os07g37640；LOC_Os03g64250；LOC_Os03g47970；LOC_Os02g56000；LOC_Os02g52820；LOC_Os05g41530；LOC_Os03g39740；LOC_Os10g42060；LOC_Os06g11640；LOC_Os01g04800；LOC_Os01g08710；LOC_Os02g15350；LOC_Os02g32590；LOC_Os02g51300；LOC_Os03g48970；LOC_Os05g34730；LOC_Os06g38470；LOC_Os08g09690；LOC_Os08g33160；LOC_Os09g35760；LOC_Os02g46780；LOC_Os06g47350；LOC_Os11g37670；LOC_Os01g…	0.318
GO:0065008 regulation of biological quality	7	19	LOC_Os11g42790；LOC_Os06g01440；LOC_Os07g45000；LOC_Os03g61260；LOC_Os11g37670；LOC_Os07g22950；LOC_Os01g73760；LOC_Os12g05040；LOC_Os01g07376；LOC_Os02g33450；LOC_Os07g48510；LOC_Os08g44070；LOC_Os07g30980；LOC_Os03g49180；LOC_Os10g25110；LOC_Os03g13370；LOC_Os01g54100；LOC_Os09g33930；LOC_Os02g09100；LOC_Os01g56390；LOC_Os02g53180；LOC_Os01g08270；LOC_Os03g64070；LOC_Os05g31920；LOC_Os12g02870；LOC_Os10g36490	0.068
GO:0065009 regulation of molecular function	7	5	LOC_Os12g37480；LOC_Os01g04050；LOC_Os06g21340；LOC_Os01g55520；LOC_Os05g38000；LOC_Os12g01260；LOC_Os06g11640；LOC_Os12g12260；LOC_Os05g26020；LOC_Os01g59850；LOC_Os10g36490；LOC_Os12g42260	0.327
