# Supplementary material for: Genome-Wide Analysis of DNA Methylation During Ovule Development of Female-Sterile Rice fsv1
Source: G3 (Bethesda). 2017 Sep 6;7(11):3621–35. doi: 10.1534/g3.117.300243 (PMC5677159; doi:10.1534/g3.117.300243)
Supplement: Supplementary file 10 [file 3621TableS5.xlsx]

## Sheet: Sheet1
Table S5 An overview of all DMGs between fsv1 and Gui99 ovules assigned to 75 KEGG pathways. The KEGG functional class, DMGs, methylation loci counts were all presented in the table.
Pathway Name	DMG Number	fsv1	Gui99	DMG
Biosynthesis of secondary metabolites	50	1115	867	LOC_Os01g18110；LOC_Os01g22352；LOC_Os01g32364；LOC_Os01g73760；LOC_Os01g16960；LOC_Os01g22010；LOC_Os10g03290；LOC_Os10g17260；LOC_Os11g08569；LOC_Os11g25160；LOC_Os11g30040；LOC_Os11g04310；LOC_Os11g14950；LOC_Os11g32540；LOC_Os12g43130；LOC_Os02g09400；LOC_Os02g36150；LOC_Os02g53180；LOC_Os02g04750；LOC_Os03g02690；LOC_Os03g04340；LOC_Os03g19930；LOC_Os03g31550；LOC_Os03g37080；LOC_Os03g05780；LOC_Os03g32050；LOC_Os04g…
Pyrimidine metabolism	4	152	31	LOC_Os01g10690；LOC_Os04g44260；LOC_Os04g01530；LOC_Os07g10460
Butanoate metabolism	3	129	33	LOC_Os11g14950; LOC_Os04g32010; LOC_Os06g39344
Ribosome	13	574	489	LOC_Os10g20990; LOC_Os12g32380; LOC_Os12g42180; LOC_Os02g01560; LOC_Os02g48660; LOC_Os02g57670; LOC_Os03g61260; LOC_Os03g34040; LOC_Os05g30530; LOC_Os07g07770; LOC_Os07g19190; LOC_Os08g13690; LOC_Os08g44380
Ubiquinone and other terpenoid-quinone biosynthesis	2	104	22	LOC_Os03g05780; LOC_Os06g44840
Carbon fixation in photosynthetic organisms	4	173	93	LOC_Os01g11054;LOC_Os01g52500;LOC_Os01g16960;LOC_Os04g16680
Pantothenate and CoA biosynthesis	2	110	33	LOC_Os11g14950;LOC_Os04g32010
C5-Branched dibasic acid metabolism	2	110	33	LOC_Os11g14950;LOC_Os04g32010
Starch and sucrose metabolism	4	191	123	LOC_Os01g32364;LOC_Os10g37660;LOC_Os04g39864;LOC_Os08g38740
Glycolysis / Gluconeogenesis	3	110	42	LOC_Os01g16960; LOC_Os05g39320;LOC_Os07g42924
Proteasome	2	64	2	LOC_Os02g56000;LOC_Os09g32800
Peroxisome	2	64	6	LOC_Os02g13170;LOC_Os03g31550
Ribosome biogenesis in eukaryotes	3	86	35	LOC_Os03g55389;LOC_Os06g09570;LOC_Os07g22950
Flavonoid biosynthesis	3	110	61	LOC_Os10g17260;LOC_Os11g32540;LOC_Os09g08990
Pyruvate metabolism	3	116	69	LOC_Os01g11054;LOC_Os01g52500;LOC_Os01g16960
Diterpenoid biosynthesis	1	83	38	LOC_Os04g09900
Selenocompound metabolism	2	55	11	LOC_Os12g08900;LOC_Os04g44260
Fatty acid metabolism	2	35	0	LOC_Os06g39344;LOC_Os07g42924
DNA replication	3	94	59	LOC_Os01g13700;LOC_Os01g10690;LOC_Os04g48060
Mismatch repair	3	94	59	LOC_Os01g13700;LOC_Os01g10690;LOC_Os04g48060
Nucleotide excision repair	3	94	59	LOC_Os01g13700;LOC_Os01g10690;LOC_Os04g48060
N-Glycan biosynthesis	1	44	13	LOC_Os02g05320
Fatty acid biosynthesis	1	38	8	LOC_Os03g28420
Basal transcription factors	1	31	2	LOC_Os07g22950
Zeatin biosynthesis	1	45	16	LOC_Os01g73760
Flavone and flavonol biosynthesis	4	131	106	LOC_Os10g17260;LOC_Os12g10170;LOC_Os12g13800;LOC_Os09g08990
Circadian rhythm - plant	3	61	36	LOC_Os11g32540;LOC_Os03g55389;LOC_Os05g01780
Nicotinate and nicotinamide metabolism	1	31	7	LOC_Os07g10460
Carotenoid biosynthesis	1	23	0	LOC_Os12g43130
Caffeine metabolism	1	28	6	LOC_Os03g31550
Tryptophan metabolism	1	19	0	LOC_Os06g39344
Thiamine metabolism	1	17	1	LOC_Os12g08900
Tyrosine metabolism	1	16	0	LOC_Os07g42924
Spliceosome	4	171	160	LOC_Os02g01880;LOC_Os03g26630;LOC_Os04g55290;LOC_Os07g18050
Base excision repair	3	111	101	LOC_Os01g58690;LOC_Os01g10690;LOC_Os12g10910
Cyanoamino acid metabolism	4	130	122	LOC_Os01g32364;LOC_Os01g61690;LOC_Os04g39864;LOC_Os06g13420
Protein export	4	58	51	LOC_Os12g43300;LOC_Os12g01260;LOC_Os09g33770;LOC_Os09g17830
Steroid biosynthesis	4	130	128	LOC_Os11g08569;LOC_Os02g04750;LOC_Os03g04340;LOC_Os06g28820
Arginine and proline metabolism	2	44	44	LOC_Os03g58040;LOC_Os04g01690
Photosynthesis - antenna proteins	2	85	87	LOC_Os01g41710;LOC_Os09g17740
alpha-Linolenic acid metabolism	2	29	40	LOC_Os03g08220;LOC_Os08g39850
Linoleic acid metabolism	2	29	40	LOC_Os03g08220;LOC_Os08g39850
Indole alkaloid biosynthesis	1	0	16	LOC_Os11g30040
Fructose and mannose metabolism	1	1	19	LOC_Os04g58580
Propanoate metabolism	2	47	71	LOC_Os12g16350;LOC_Os06g39344
Photosynthesis	2	57	83	LOC_Os02g01340;LOC_Os02g36850
Lysine biosynthesis	1	6	35	LOC_Os03g02690
Inositol phosphate metabolism	1	11	43	LOC_Os08g21590
Regulation of autophagy	1	11	43	LOC_Os08g21590
Terpenoid backbone biosynthesis	2	1	56	LOC_Os04g56210;LOC_Os07g41680
Natural killer cell mediated cytotoxicity	1	4	61	LOC_Os06g48590
Sphingolipid metabolism	2	6	65	LOC_Os01g01080;LOC_Os03g49180
Sulfur relay system	1	53	112	LOC_Os02g56050
Aminoacyl-tRNA biosynthesis	2	6	68	LOC_Os01g06510;LOC_Os02g09100
mRNA surveillance pathway	5	126	188	LOC_Os10g33230;LOC_Os02g13400;LOC_Os02g12460;LOC_Os03g26630;LOC_Os08g08200
Purine metabolism	7	164	234	LOC_Os01g10690;LOC_Os01g16960;LOC_Os03g19930;LOC_Os03g31550;LOC_Os06g39440;LOC_Os07g46630;LOC_Os07g10460
Phosphatidylinositol signaling system	3	38	110	LOC_Os01g17190;LOC_Os12g12260;LOC_Os08g21590
Ubiquitin mediated proteolysis	6	116	193	LOC_Os10g31850;LOC_Os12g35320;LOC_Os02g16040;LOC_Os02g51180;LOC_Os03g13370;LOC_Os07g07240
Limonene and pinene degradation	9	361	439	LOC_Os10g03290;LOC_Os11g04310;LOC_Os02g09400;LOC_Os02g36150;LOC_Os03g37080;LOC_Os06g39344;LOC_Os06g43384;LOC_Os06g43510;LOC_Os06g46680
Amino sugar and nucleotide sugar metabolism	4	115	199	LOC_Os03g13690;LOC_Os04g58580;LOC_Os07g09720;LOC_Os08g38740
Biosynthesis of unsaturated fatty acids	1	15	102	LOC_Os07g23410
Phagosome	6	72	160	LOC_Os12g43300;LOC_Os12g01260;LOC_Os02g47440;LOC_Os08g21590;LOC_Os09g33770;LOC_Os09g17830
Plant hormone signal transduction	5	93	186	LOC_Os01g48060;LOC_Os03g16170;LOC_Os05g35760;LOC_Os07g42370;LOC_Os08g33160
Phenylpropanoid biosynthesis	11	279	380	LOC_Os01g18110; LOC_Os01g22352; LOC_Os01g32364; LOC_Os03g05780; LOC_Os03g32050; LOC_Os04g39864; LOC_Os04g59210; LOC_Os06g48020; LOC_Os07g01380; LOC_Os07g06380; LOC_Os09g15510
Phenylalanine metabolism	8	161	273	LOC_Os01g22352; LOC_Os03g05780; LOC_Os03g32050; LOC_Os04g59210; LOC_Os06g48020; LOC_Os07g01380; LOC_Os07g06380; LOC_Os09g15510
Cysteine and methionine metabolism	3	25	137	LOC_Os01g22010;LOC_Os02g53180;LOC_Os03g11660
Nitrogen metabolism	3	37	151	LOC_Os01g45274;LOC_Os10g17780;LOC_Os03g58040
Homologous recombination	4	193	310	LOC_Os01g13700;LOC_Os01g10690;LOC_Os11g40150;LOC_Os09g32450
Glycerolipid metabolism	4	43	161	LOC_Os01g04920;LOC_Os12g37600;LOC_Os12g12260;LOC_Os02g24340
RNA transport	3	41	159	LOC_Os12g07740;LOC_Os12g42260;LOC_Os03g26630
Glycerophospholipid metabolism	3	16	161	LOC_Os12g37600;LOC_Os12g12260;LOC_Os02g24340
Protein processing in endoplasmic reticulum	7	178	357	LOC_Os12g43300;LOC_Os12g01260;LOC_Os02g16040;LOC_Os04g51690;LOC_Os09g33770;LOC_Os09g33780;LOC_Os09g17830
Plant-pathogen interaction	18	592	789	LOC_Os01g17190; LOC_Os10g21800; LOC_Os11g11990; LOC_Os11g12000; LOC_Os11g12260; LOC_Os11g12340; LOC_Os11g04480; LOC_Os11g11550; LOC_Os11g29210; LOC_Os11g43390; LOC_Os12g28260; LOC_Os12g04240; LOC_Os03g14900; LOC_Os04g21890; LOC_Os04g42451; LOC_Os07g42370; LOC_Os08g44660; LOC_Os08g33160
Metabolic pathways	81	2273	2476	LOC_Os01g01080; LOC_Os01g04920; LOC_Os01g11054; LOC_Os01g18110; LOC_Os01g22352; LOC_Os01g41710; LOC_Os01g52500; LOC_Os01g73760; LOC_Os01g10690; LOC_Os01g16960; LOC_Os01g22010; LOC_Os01g52200; LOC_Os01g52214; LOC_Os01g61690; LOC_Os10g03290; LOC_Os10g17260; LOC_Os11g08569; LOC_Os11g25160; LOC_Os11g04310; LOC_Os11g14950; LOC_Os11g32540; LOC_Os12g08900; LOC_Os12g16350; LOC_Os12g37600; LOC_Os12g12260;…
SNARE interactions in vesicular transport	4	81	304	LOC_Os01g51120;LOC_Os02g55990;LOC_Os02g47440;LOC_Os05g48020
