# Supplementary material for: Genome-Wide Analysis of DNA Methylation During Ovule Development of Female-Sterile Rice fsv1
Source: G3 (Bethesda). 2017 Sep 6;7(11):3621–35. doi: 10.1534/g3.117.300243 (PMC5677159; doi:10.1534/g3.117.300243)
Supplement: Supplementary file 11 [file 3621TableS6.xlsx]

## Sheet: Sheet1
Table S6 MapMan analysis of 2348 DMGs, overview of pathways and number of genes.
bin	name	elements	p-value	present
1	PS	14	0.526256	shown
1.1	PS.lightreaction	11	0.504971
1.2	PS.photorespiration	1	0.380443
1.3	PS.calvin cyle	2	0.464046
2	major CHO metabolism	5	0.360125	shown
2.1	major CHO metabolism.synthesis	2	0.424344
2.2	major CHO metabolism.degradation	3	0.597169
3	minor CHO metabolism	4	0.3237	shown
3.2	minor CHO metabolism.trehalose	2	0.613354
3.6	minor CHO metabolism.callose	1	0.577024
3.8	minor CHO metabolism.galactose	1	0.483722
4	glycolysis	3	0.537057	shown
4.13	glycolysis.PK	1	0.480945
4.14	glycolysis.PEPCase	1	0.330242
4.2	glycolysis.PGM	1	0.423801
5	fermentation	2	0.076886	shown
5.2	fermentation.PDC	1	0.27791
5.3	fermentation.ADH	1	0.156702
7	OPP	1	0.49492	shown
7.1	OPP.oxidative PP	1	0.49492
7.1.3	OPP.oxidative PP.6-phosphogluconate dehydrogenase	1	0.49492
8	TCA / org. transformation	3	0.367689	shown
8.1	TCA / org. transformation.TCA	1	0.156702
8.2	TCA / org. transformation.other organic acid transformations	1	0.702664
8.3	TCA / org. transformation.carbonic anhydrases	1	0.811576
8.1.3	TCA / org. transformation.TCA.aconitase	1	0.156702
8.2.10	TCA / org. transformation.other organic acid transformaitons.malic	1	0.702664
9	mitochondrial electron transport / ATP synthesis	6	0.187451	shown
9.1	mitochondrial electron transport / ATP synthesis.NADH-DH	2	0.826627
9.1.2	mitochondrial electron transport / ATP synthesis.NADH-DH.localisation not clear	2	0.826627
9.2	mitochondrial electron transport / ATP synthesis.NADH-DH.type II	1	0.739913
9.2.2	mitochondrial electron transport / ATP synthesis.NADH-DH.type II.external	1	0.739913
9.5	mitochondrial electron transport / ATP synthesis.cytochrome c reductase	1	0.157355
9.9	mitochondrial electron transport / ATP synthesis.F1-ATPase	2	0.194684
10	cell wall	18	0.827	shown
10.1	cell wall.precursor synthesis	3	0.199488
10.3	cell wall.hemicellulose synthesis	2	0.156292
10.6	cell wall.degradation	6	0.136398
10.7	cell wall.modification	5	0.452103
10.8	cell wall.pectin*esterases	2	0.901763
11	lipid metabolism	17	0.720852	shown
11.1	lipid metabolism.glycolipid synthesis	1	0.156702
11.1	lipid metabolism.FA synthesis and FA elongation	1	0.631928
11.2	lipid metabolism.FA desaturation	1	0.528356
11.3	lipid metabolism.Phospholipid synthesis	3	0.558193
11.8	lipid metabolism.'exotics' (steroids, squalene etc)	5	0.463376
11.9	lipid metabolism.lipid degradation	6	0.720007
12	N-metabolism	3	0.12139	shown
12.1	N-metabolism.nitrate metabolism	2	0.122149
12.3	N-metabolism.N-degradation	1	0.619826
13	amino acid metabolism	13	0.752665	shown
13.1	amino acid metabolism.synthesis	8	0.909347
13.2	amino acid metabolism.degradation	5	0.716362
15	metal handling	2	0.393655	shown
15.2	metal handling.binding, chelation and storage	1	0.833533
16	secondary metabolism	33	0.780978	shown
16.1	secondary metabolism.isoprenoids	10	0.763094
16.1	secondary metabolism.simple phenols	2	0.79122
16.2	secondary metabolism.phenylpropanoids	8	0.689569
16.4	secondary metabolism.N misc	6	0.0713614
16.7	secondary metabolism.wax	1	0.422082
16.8	secondary metabolism.flavonoids	6	0.860264
17	hormone metabolism	22	0.97196	shown
17.2	hormone metabolism.auxin	6	0.715017
17.3	hormone metabolism.brassinosteroid	3	0.199488
17.4	hormone metabolism.cytokinin	1	0.693869
17.5	hormone metabolism.ethylene	6	0.211237
17.6	hormone metabolism.gibberelin	2	0.494384
17.7	hormone metabolism.jasmonate	2	0.987847
17.8	hormone metabolism.salicylic acid	2	0.693626
18	Co-factor and vitamine metabolism	1	0.903649	shown
18.1	Co-factor and vitamine metabolism.molybdenum cofactor	1	0.903649
20	stress	73	0.255669	shown
20.1	stress.biotic	58	0.544281
20.2	stress.abiotic	14	0.104858
21	redox.regulation	5	0.379459	shown
21.1	redox.thioredoxin	3	0.575916
21.4	redox.glutaredoxins	1	0.697162
21.5	redox.peroxiredoxin	1	0.544508
22	polyamine metabolism	1	0.504356	shown
22.1	polyamine metabolism.synthesis	1	0.504356
23	nucleotide metabolism	5	0.731312	shown
23.1	nucleotide metabolism.synthesis	2	0.440355
23.2	nucleotide metabolism.degradation	2	0.599773
23.4	nucleotide metabolism.phosphotransfer and pyrophosphatases	1	0.286552
26	misc	104	0.86405	shown
26.1	misc.misc2	4	0.0104307
26.1	misc.cytochrome P450	21	0.870069
26.12	misc.peroxidases	7	0.0826459
26.13	misc.acid and other phosphatases	3	0.960656
26.16	misc.myrosinases-lectin-jacalin	7	0.873385
26.17	misc.dynamin	3	0.971941
26.19	misc.plastocyanin-like	1	0.816763
26.2	misc.UDP glucosyl and glucoronyl transferases	17	0.485057
26.21	misc.protease inhibitor/seed storage/lipid transfer protein (LTP) family protein	3	0.33211
26.22	misc.short chain dehydrogenase/reductase (SDR)	1	0.156702
26.28	misc.GDSL-motif lipase	7	0.561655
26.3	misc.gluco-, galacto- and mannosidases	11	0.813903
26.4	misc.beta 1,3 glucan hydrolases	5	0.261911
26.7	misc.oxidases - copper, flavone etc.	5	0.594364
26.8	misc.nitrilases, *nitrile lyases, berberine bridge enzymes, reticuline oxidases, troponine reductases	7	0.219785
26.9	misc.glutathione S transferases	2	0.653746
27	RNA	111	0.627944	shown
27.1	RNA.processing	7	0.349167
27.2	RNA.transcription	2	0.650338
27.3	RNA.regulation of transcription	94	0.81861
27.4	RNA.RNA binding	8	0.100494
28	DNA	30	0.593712	shown
28.1	DNA.synthesis/chromatin structure	15	0.802418
28.2	DNA.repair	4	0.30881
28.99	DNA.unspecified	11	0.976728
29	protein	172	0.127889	shown
29.1	protein.aa activation	3	0.783016
29.2	protein.synthesis	22	0.385433
29.3	protein.targeting	6	0.726148
29.4	protein.postranslational modification	45	0.378006
29.5	protein.degradation	91	0.570987
29.6	protein.folding	3	0.0876161
29.7	protein.glycosylation	2	0.205189
29.8	protein.assembly and cofactor ligation	1	0.921318
30	signalling	87	0.208526	shown
30.1	signalling.in sugar and nutrient physiology	2	0.153095
30.11	signalling.light	5	0.546955
30.2	signalling.receptor kinases	55	0.455995
30.3	signalling.calcium	12	0.604086
30.4	signalling.phosphinositides	2	0.32625
30.5	signalling.G-proteins	7	0.0290579
30.6	signalling.MAP kinases	2	0.940962
30.9	signalling.lipids	1	0.733753
30.99	signalling.unspecified	1	0.318935
31	cell	34	0.506409	shown
31.1	cell.organisation	21	0.184847
31.2	cell.division	3	0.137076
31.3	cell.cycle	3	0.784334
31.4	cell.vesicle transport	7	0.968837
33	development	21	0.95963	shown
33.1	development.storage proteins	2	0.204626
33.2	development.late embryogenesis abundant	1	0.302978
33.99	development.unspecified	18	0.814022
34	transport	39	0.172251	shown
34.1	transport.p- and v-ATPases	2	0.827036
34.12	transport.metal	3	0.876599
34.13	transport.peptides and oligopeptides	6	0.105918
34.14	transport.unspecified cations	5	0.171457
34.15	transport.potassium	1	0.566419
34.16	transport.ABC transporters and multidrug resistance systems	4	0.771384
34.19	transport.Major Intrinsic Proteins	1	0.450078
34.2	transporter.sugars	2	0.148172
34.22	transport.cyclic nucleotide or calcium regulated channels	1	0.938435
34.3	transport.amino acids	5	0.880043
34.5	transport.ammonium	1	0.359046
34.8	transport.metabolite transporters at the envelope membrane	3	0.980151
34.9	transport.metabolite transporters at the mitochondrial membrane	3	0.645937
34.99	transport.misc	2	0.916336
35	not assigned	1549	0.721111	shown
35.1	not assigned.no ontology	157	0.330195
35.2	not assigned.unknown	1396	0.874176
1.1.1	PS.lightreaction.photosystem II	6	0.760574
1.1.1.1	PS.lightreaction.photosystem II.LHC-II	2	0.542331
1.1.1.2	PS.lightreaction.photosystem II.PSII polypeptide subunits	4	0.953777
1.1.4	PS.lightreaction.ATP synthase	2	0.0451441
1.1.40	PS.lightreaction.cyclic electron flow-chlororespiration	1	0.798356
1.1.5	PS.lightreaction.other electron carrier (ox/red)	2	0.923424
1.1.5.3	PS.lightreaction.other electron carrier (ox/red).ferredoxin reductase	2	0.923424
1.2.6	PS.photorespiration.hydroxypyruvate reductase	1	0.380443
1.3.1	PS.calvin cyle.rubisco large subunit	1	0.45365
1.3.9	PS.calvin cyle.seduheptulose bisphosphatase	1	0.774936
10.1.21	cell wall.precursor synthesis.phosphomannomutase	1	0.359046
10.1.5	cell wall.precursor synthesis.UXS	1	0.157355
10.6.1	cell wall.degradation.cellulases and beta -1,4-glucanases	3	0.483891
10.6.2	cell wall.degradation.mannan-xylose-arabinose-fucose	1	0.99526
10.6.3	cell wall.degradation.pectate lyases and polygalacturonases	2	0.0846355
10.8.1	cell wall.pectin*esterases.PME	2	0.901763
11.1.12	lipid metabolism.FA synthesis and FA elongation.ACP protein	1	0.631928
11.10.4	lipid metabolism.glycolipid synthesis.sulfolipid synthase	1	0.156702
11.2.4	lipid metabolism.FA desaturation.omega 6 desaturase	1	0.528356
11.3.5	lipid metabolism.Phospholipid synthesis.diacylglycerol kinase	1	0.157355
11.8.1	lipid metabolism.'exotics' (steroids, squalene etc).sphingolipids	4	0.37272
11.9.2	lipid metabolism.lipid degradation.lipases	4	0.67784
11.9.2.1	lipid metabolism.lipid degradation.lipases.triacylglycerol lipase	4	0.67784
11.9.3	lipid metabolism.lipid degradation.lysophospholipases	1	0.529814
11.9.3.3	lipid metabolism.lipid degradation.lysophospholipases.glycerophosphodiester phosphodiesterase	1	0.529814
11.9.4	lipid metabolism.lipid degradation.beta-oxidation	1	0.560902
11.9.4.13	lipid metabolism.lipid degradation.beta-oxidation.acyl CoA reductase	1	0.560902
12.1.1	N-metabolism.nitrate metabolism.NR	2	0.122149
12.3.1	N-metabolism.N-degradation.glutamate dehydrogenase	1	0.619826
13.1.3	amino acid metabolism.synthesis.aspartate family	2	0.497708
13.1.3.4	amino acid metabolism.synthesis.aspartate family.methionine	1	0.688393
13.1.3.4.11	amino acid metabolism.synthesis.aspartate family.methionine.S-adenosylmethionine synthetase	1	0.688393
13.1.3.5	amino acid metabolism.synthesis.aspartate family.lysine	1	0.577024
13.1.3.5.2	amino acid metabolism.synthesis.aspartate family.lysine.dihydrodipicolinate reductase	1	0.577024
13.1.4	amino acid metabolism.synthesis.branched chain group	2	0.433231
13.1.4.1	amino acid metabolism.synthesis.branched chain group.common	2	0.433231
13.1.4.1.1	amino acid metabolism.synthesis.branched chain group.common.acetolactate synthase	1	0.517244
13.1.5	amino acid metabolism.synthesis.serine-glycine-cysteine group	1	0.674776
13.1.5.3	amino acid metabolism.synthesis.serine-glycine-cysteine group.cysteine	1	0.674776
13.1.5.3.1	amino acid metabolism.synthesis.serine-glycine-cysteine group.cysteine.OASTL	1	0.674776
13.1.6	amino acid metabolism.synthesis.aromatic aa	3	0.732442
13.1.6.1	amino acid metabolism.synthesis.aromatic aa.chorismate	1	0.392661
13.1.6.1.1	amino acid metabolism.synthesis.aromatic aa.chorismate.3-deoxy-D-arabino-heptulosonate 7-phosphate synthase	1	0.392661
13.1.6.2	amino acid metabolism.synthesis.aromatic aa.phenylalanine and tyrosine	1	0.342183
13.1.6.5	amino acid metabolism.synthesis.aromatic aa.tryptophan	1	0.492108
13.1.6.5.1	amino acid metabolism.synthesis.aromatic aa.tryptophan.anthranilate synthase	1	0.492108
13.2.2	amino acid metabolism.degradation.glutamate family	1	0.504356
13.2.2.3	amino acid metabolism.degradation.glutamate family.arginine	1	0.504356
13.2.3	amino acid metabolism.degradation.aspartate family	3	0.555314
13.2.3.1	amino acid metabolism.degradation.aspartate family.asparagine	1	0.778351
13.2.3.1.1	amino acid metabolism.degradation.aspartate family.asparagine.L-asparaginase	1	0.778351
13.2.3.5	amino acid metabolism.degradation.aspartate family.lysine	2	0.600869
13.2.5	amino acid metabolism.degradation.serine-glycine-cysteine group	1	0.380443
13.2.5.1	amino acid metabolism.degradation.serine-glycine-cysteine group.serine	1	0.380443
13.2.5.2	amino acid metabolism.degradation.serine-glycine-cysteine group.glycine	1	0.380443
13.2.6	amino acid metabolism.degradation.aromatic aa	2	0.600869
13.2.6.3	amino acid metabolism.degradation.aromatic aa.tryptophan	2	0.600869
16.1.2	secondary metabolism.isoprenoids.mevalonate pathway	1	0.371235
16.1.2.9	secondary metabolism.isoprenoids.mevalonate pathway.farnesyl pyrophosphate synthetase	1	0.371235
16.1.3	secondary metabolism.isoprenoids.tocopherol biosynthesis	1	0.676948
16.1.3.2	secondary metabolism.isoprenoids.tocopherol biosynthesis.homogentisate phytyltransferase	1	0.676948
16.1.4	secondary metabolism.isoprenoids.carotenoids	1	0.156702
16.1.4.1	secondary metabolism.isoprenoids.carotenoids.phytoene synthase	1	0.156702
16.1.5	secondary metabolism.isoprenoids.terpenoids	7	0.474428
16.2.1	secondary metabolism.phenylpropanoids.lignin biosynthesis	3	0.41261
16.2.1.3	secondary metabolism.phenylpropanoids.lignin biosynthesis.4CL	1	0.156702
16.2.1.9	secondary metabolism.phenylpropanoids.lignin biosynthesis.COMT	2	0.998743
16.4.1	secondary metabolism.N misc.alkaloid-like	6	0.0713614
16.8.1	secondary metabolism.flavonoids.anthocyanins	1	0.156702
16.8.1.21	secondary metabolism.flavonoids.anthocyanins.anthocyanin 5-aromatic acyltransferase	1	0.156702
16.8.2	secondary metabolism.flavonoids.chalcones	2	0.998743
16.8.3	secondary metabolism.flavonoids.dihydroflavonols	2	0.746275
16.8.5	secondary metabolism.flavonoids.isoflavonols	1	0.595932
17.2.1	hormone metabolism.auxin.synthesis-degradation	1	0.994074
17.2.2	hormone metabolism.auxin.signal transduction	3	0.980835
17.2.3	hormone metabolism.auxin.induced-regulated-responsive-activated	2	0.505063
17.3.1	hormone metabolism.brassinosteroid.synthesis-degradation	2	0.569103
17.3.1.1	hormone metabolism.brassinosteroid.synthesis-degradation.BRs	1	0.445635
17.3.1.1.5	hormone metabolism.brassinosteroid.synthesis-degradation.BRs.metabolic regulation	1	0.445635
17.3.1.2	hormone metabolism.brassinosteroid.synthesis-degradation.sterols	1	0.966234
17.3.1.2.2	hormone metabolism.brassinosteroid.synthesis-degradation.sterols.SMT	1	0.966234
17.3.2	hormone metabolism.brassinosteroid.signal transduction	1	0.156702
17.3.2.99	hormone metabolism.brassinosteroid.signal transduction.other	1	0.156702
17.4.1	hormone metabolism.cytokinin.synthesis-degradation	1	0.693869
17.5.1	hormone metabolism.ethylene.synthesis-degradation	5	0.179291
17.5.1.2	hormone metabolism.ethylene.synthesis-degradation.1-aminocyclopropane-1-carboxylate oxidase	1	0.461745
17.5.2	hormone metabolism.ethylene.signal transduction	1	0.953215
17.6.1	hormone metabolism.gibberelin.synthesis-degradation	2	0.494384
17.6.1.1	hormone metabolism.gibberelin.synthesis-degradation.copalyl diphosphate synthase	1	0.811576
17.6.1.13	hormone metabolism.gibberelin.synthesis-degradation.GA2 oxidase	1	0.466732
17.7.1	hormone metabolism.jasmonate.synthesis-degradation	2	0.987847
17.7.1.2	hormone metabolism.jasmonate.synthesis-degradation.lipoxygenase	2	0.987847
17.8.1	hormone metabolism.salicylic acid.synthesis-degradation	2	0.693626
2.1.1	major CHO metabolism.synthesis.sucrose	1	0.327299
2.1.1.2	major CHO metabolism.synthesis.sucrose.SPP	1	0.327299
2.1.2	major CHO metabolism.synthesis.starch	1	0.880751
2.1.2.4	major CHO metabolism.synthesis.starch.debranching	1	0.880751
2.2.2	major CHO metabolism.degradation.starch	3	0.597169
2.2.2.1	major CHO metabolism.degradation.starch.starch cleavage	3	0.597169
20.2.1	stress.abiotic.heat	9	0.473895
20.2.2	stress.abiotic.cold	1	0.157355
20.2.99	stress.abiotic.unspecified	4	0.212405
22.1.3	polyamine metabolism.synthesis.arginine decarboxylase	1	0.504356
23.1.2	nucleotide metabolism.synthesis.purine	2	0.440355
23.1.2.1	nucleotide metabolism.synthesis.purine.amidophosphoribosyltransferase	1	0.648929
23.1.2.8	nucleotide metabolism.synthesis.purine.SAICAR lyase	1	0.524961
23.4.1	nucleotide metabolism.phosphotransfer and pyrophosphatases.adenylate kinase	1	0.286552
27.3.1	RNA.regulation of transcription.ABI3/VP1-related B3-domain-containing transcription factor family	1	0.157355
27.3.11	RNA.regulation of transcription.C2H2 zinc finger family	6	0.215031
27.3.12	RNA.regulation of transcription.C3H zinc finger family	1	0.359046
27.3.14	RNA.regulation of transcription.CCAAT box binding factor family, HAP2	2	0.403338
27.3.2	RNA.regulation of transcription.Alfin-like	1	0.289247
27.3.20	RNA.regulation of transcription.G2-like transcription factor family, GARP	1	0.319296
27.3.21	RNA.regulation of transcription.GRAS transcription factor family	2	0.177893
27.3.22	RNA.regulation of transcription.HB,Homeobox transcription factor family	5	0.662747
27.3.24	RNA.regulation of transcription.MADS box transcription factor family	2	0.998743
27.3.25	RNA.regulation of transcription.MYB domain transcription factor family	6	0.388867
27.3.26	RNA.regulation of transcription.MYB-related transcription factor family	2	0.649204
27.3.27	RNA.regulation of transcription.NAC domain transcription factor family	6	0.935895
27.3.3	RNA.regulation of transcription.AP2/EREBP, APETALA2/Ethylene-responsive element binding protein family	8	0.236574
27.3.32	RNA.regulation of transcription.WRKY domain transcription factor family	5	0.88529
27.3.35	RNA.regulation of transcription.bZIP transcription factor family	4	0.157854
27.3.36	RNA.regulation of transcription.Argonaute	1	0.352085
27.3.4	RNA.regulation of transcription.ARF, Auxin Response Factor family	1	0.347111
27.3.40	RNA.regulation of transcription.Aux/IAA family	1	0.929577
27.3.42	RNA.regulation of transcription.Bromodomain proteins	2	0.263007
27.3.44	RNA.regulation of transcription.Chromatin Remodeling Factors	5	0.0397542
27.3.49	RNA.regulation of transcription.GeBP like	1	0.157355
27.3.52	RNA.regulation of transcription.Global transcription factor group	1	0.347111
27.3.55	RNA.regulation of transcription.HDA	1	0.156702
27.3.57	RNA.regulation of transcription.JUMONJI family	1	0.697162
27.3.6	RNA.regulation of transcription.bHLH,Basic Helix-Loop-Helix family	2	0.285357
27.3.60	RNA.regulation of transcription.NIN-like bZIP-related family	1	0.157355
27.3.67	RNA.regulation of transcription.putative transcription regulator	8	0.595838
27.3.8	RNA.regulation of transcription.C2C2(Zn) DOF zinc finger family	1	0.501516
27.3.9	RNA.regulation of transcription.C2C2(Zn) GATA transcription factor family	1	0.421223
27.3.99	RNA.regulation of transcription.unclassified	13	0.442859
28.1.3	DNA.synthesis/chromatin structure.histone	1	0.876066
29.1.19	protein.aa activation.arginine-tRNA ligase	1	0.631928
29.1.5	protein.aa activation.isoleucine-tRNA ligase	1	0.157355
29.2.1	protein.synthesis.mito/plastid ribosomal protein	8	0.696362
29.2.1.1	protein.synthesis.ribosomal protein.prokaryotic	6	0.777041
29.2.1.99	protein.synthesis.ribosomal protein.unknown	2	0.772265
29.2.2	protein.synthesis.misc ribososomal protein	9	0.106457
29.2.3	protein.synthesis.initiation	4	0.982213
29.2.4	protein.synthesis.elongation	1	0.782912
29.3.2	protein.targeting.mitochondria	1	0.390199
29.3.4		5	0.999204
29.3.4.99	protein.targeting.secretory pathway.unspecified	5	0.999204
29.4.1	protein.postranslational modification.kinase	8	0.738408
29.4.1.57	protein.postranslational modification.kinase.receptor like cytoplasmatic kinase VII	8	0.738408
29.5.1	protein.degradation.subtilases	11	0.451131
29.5.11	protein.degradation.ubiquitin	65	0.971465
29.5.11.1	protein.degradation.ubiquitin.ubiquitin	1	0.921318
29.5.11.20	protein.degradation.ubiquitin.proteasom	2	0.0918859
29.5.11.3	protein.degradation.ubiquitin.E2	2	0.304978
29.5.11.4	protein.degradation.ubiquitin.E3	57	0.978316
29.5.11.4.2	protein.degradation.ubiquitin.E3.RING	21	0.428376
29.5.11.4.3	protein.degradation.ubiquitin.E3.SCF	27	0.669483
29.5.11.4.3.2	protein.degradation.ubiquitin.E3.SCF.FBOX	27	0.669483
29.5.11.4.5	protein.degradation.ubiquitin.E3.BTB/POZ Cullin3	9	0.590673
29.5.11.4.5.1	protein.degradation.ubiquitin.E3.BTB/POZ Cullin3.Cullin3	1	0.460842
29.5.11.4.5.2	protein.degradation.ubiquitin.E3.BTB/POZ Cullin3.BTB/POZ	8	0.405699
29.5.11.5	protein.degradation.ubiquitin.ubiquitin protease	1	0.729283
29.5.3	protein.degradation.cysteine protease	6	0.523089
29.5.4	protein.degradation.aspartate protease	3	0.0404913
29.5.5	protein.degradation.serine protease	3	0.41261
29.5.7	protein.degradation.metalloprotease	2	0.966064
29.5.9	protein.degradation.AAA type	1	0.156702
3.2.4	minor CHO metabolism.trehalose.trehalase	2	0.613354
3.8.1	minor CHO metabolism.galactose.galactokinases	1	0.483722
30.2.10	signalling.receptor kinases.leucine rich repeat X	1	0.604196
30.2.11	signalling.receptor kinases.leucine rich repeat XI	10	0.0208258
30.2.12	signalling.receptor kinases.leucine rich repeat XII	1	0.157355
30.2.13	signalling.receptor kinases.leucine rich repeat XIII	1	0.157355
30.2.17	signalling.receptor kinases.DUF 26	17	0.541867
30.2.19	signalling.receptor kinases.legume-lectin	2	0.214155
30.2.20	signalling.receptor kinases.wheat LRK10 like	3	0.984257
30.2.24	signalling.receptor kinases.S-locus glycoprotein like	3	0.245391
30.2.25	signalling.receptor kinases.wall associated kinase	9	0.375207
30.2.3	signalling.receptor kinases.leucine rich repeat III	1	0.293321
30.2.8	signalling.receptor kinases.leucine rich repeat VIII-1	1	0.156702
30.2.9	signalling.receptor kinases.leucine rich repeat IX	1	0.501516
30.2.99	signalling.receptor kinases.misc	10	0.809595
30.4.1	signalling.phosphinositides.phosphatidylinositol-4-phosphate 5-kinase	1	0.472206
34.19.1	transport.Major Intrinsic Proteins.PIP	1	0.450078
35.1.1	not assigned.no ontology.ABC1 family protein	4	0.974804
35.1.12	not assigned.no ontology.pumilio/Puf RNA-binding domain-containing protein	1	0.157355
35.1.19	not assigned.no ontology.C2 domain-containing protein	4	0.578557
35.1.20	not assigned.no ontology.formin homology 2 domain-containing protein	2	0.93386
35.1.21	not assigned.no ontology.epsin N-terminal homology (ENTH) domain-containing protein	1	0.295716
35.1.41	not assigned.no ontology.hydroxyproline rich proteins	1	0.588745
35.1.5	not assigned.no ontology.pentatricopeptide (PPR) repeat-containing protein	26	0.176053
