# Supplementary material for: Genome-Wide Analysis of DNA Methylation During Ovule Development of Female-Sterile Rice fsv1
Source: G3 (Bethesda). 2017 Sep 6;7(11):3621–35. doi: 10.1534/g3.117.300243 (PMC5677159; doi:10.1534/g3.117.300243)
Supplement: Supplementary file 12 [file 3621TableS7.xlsx]

## Sheet: Sheet1
Table S7 Putative TF genes were identified from the 2348 DMGs detected in the fsv1 and Gui99 ovules.
Locus ID	Location	Methylation level	Log2 fold change	FDR	TF Family
LOC_Os01g49120	promoter	hypomethylation	-4.27302	4.3808e-10	ARF family protein
LOC_Os01g59850	promoter	hypomethylation	-4.27302	4.3808e-10	ARF GAP-like zinc finger-containing protein ZIGA4
LOC_Os02g46780	promoter	hypomethylation	-1.50901	5.33019e-05	B3 family protein
LOC_Os01g48060	promoter	hypermethylation	Inf	0.00095186	B3 family protein / auxin-responsive factor AUX/IAA-related
LOC_Os01g04800	promoter	hypomethylation	-4.32193	0.00042096	B3 transcription factor family protein
LOC_Os02g45850	promoter	hypermethylation	4.45943	8.60242e-05	B3-like transcriptional factor family protein
LOC_Os10g03270	promoter	hypomethylation	-Inf	8.10617e-05	BBR-BPC family protein
LOC_Os03g27390	promoter	hypomethylation	-5.24793	2.1219e-07	bHLH DNA-binding superfamily protein
LOC_Os06g41060	exon	hypermethylation	1.34239	7.25764e-05	bHLH DNA-binding superfamily protein
LOC_Os12g08025	promoter	hypermethylation	Inf	0.000606676	bHLH DNA-binding superfamily protein
LOC_Os03g27550	promoter	hypomethylation	-1.47999	0.000894016	bHLH family protein
LOC_Os12g42040	promoter	hypermethylation	1.84327	4.811e-06	bHLH family protein
LOC_Os02g33730	promoter	hypomethylation	-1.77259	0.00089238	bZIP family protein
LOC_Os04g10290	promoter	hypomethylation	-Inf	6.32873e-12	bZIP family protein
LOC_Os06g50620	intron	hypomethylation	-1.90689	0.000232287	bZIP family protein
LOC_Os08g43280	promoter	hypomethylation	-Inf	1.48576e-05	bZIP family protein
LOC_Os02g33560	exon	hypomethylation	-Inf	1.48576e-05	bZIP protein
LOC_Os04g10260	intron	hypermethylation	Inf	3.66575e-09	bZIP transcription factor family protein
LOC_Os06g50600	promoter	hypomethylation	-1.54253	9.59913e-05	bZIP transcription factor family protein
LOC_Os08g43090	promoter	hypomethylation	-Inf	3.4883e-05	bZIP transcription factor family protein
LOC_Os09g34880	promoter	hypomethylation	-Inf	0.000188079	bZIP transcription factor family protein
LOC_Os07g40950	promoter	hypomethylation	-1.05063	0.000161648	C2H2 and C2HC zinc fingers superfamily protein
LOC_Os02g10900	promoter	hypomethylation	-5.49185	1.01844e-08	C2H2 family protein
LOC_Os07g41220	promoter	hypermethylation	1.39232	0.000131172	C2H2 family protein
LOC_Os07g42370	intron	hypomethylation	-3.11548	0.000285484	C2H2 family protein
LOC_Os09g38960	intron	hypomethylation	-3	0.000637338	C2H2 family protein
LOC_Os06g48530	exon	hypomethylation	-2.58496	0.000348204	C2H2 zinc-finger protein SERRATE (SE)
LOC_Os07g40780	promoter	hypomethylation	-1.32193	0.000722592	C2H2-like zinc finger protein
LOC_Os06g22530	promoter	hypomethylation	-1.17365	0.000152778	C3H family protein
LOC_Os06g33870	promoter	hypermethylation	1.58496	1.62174e-05	C3H family protein
LOC_Os02g15430	promoter	hypermethylation	1.39689	1.47998e-05	Dof family protein
LOC_Os01g10690	intron	hypomethylation	-1.14756	4.47275e-06	ERF family protein
LOC_Os04g56040	intron	hypermethylation	1.97199	1.43057e-05	ERF family protein
LOC_Os05g35760	intron	hypomethylation	-Inf	4.25227e-06	ERF family protein
LOC_Os08g43220	promoter	hypomethylation	-1.98606	3.33382e-09	ERF family protein
LOC_Os01g16960	intron	hypermethylation	Inf	0.00095186	FAR1 family protein
LOC_Os01g63444	promoter	hypomethylation	-3.03562	4.52531e-06	FAR1 family protein
LOC_Os03g13690	promoter	hypomethylation	-5.20945	3.25976e-07	FAR1 family protein
LOC_Os03g24980	promoter	hypomethylation	-3.02554	4.45985e-08	FAR1-related sequence 3
LOC_Os01g16660	intron	hypomethylation	-2.10109	1.86346e-12	FAR1-related sequence 5
LOC_Os01g63030	promoter	hypomethylation	-1.90689	0.000232287	FAR1-related sequence 5
LOC_Os03g12490	promoter	hypomethylation	-2	0.000356732	FAR1-related sequence 5
LOC_Os04g58960	promoter	hypermethylation	3.85798	1.13402e-05	G2-like family protein
LOC_Os03g49180	intron	hypomethylation	-2.35364	1.93244e-05	GATA family protein
LOC_Os01g17250	promoter	hypomethylation	-2.848	3.35377e-05	GeBP family protein
LOC_Os11g02480	promoter	hypermethylation	Inf	0.000381711	GRAS family protein
LOC_Os12g06230	promoter	hypomethylation	-1.07595	6.35364e-06	GRAS family protein
LOC_Os12g02870	exon	hypomethylation	-Inf	3.4883e-05	GRAS family transcription factor
LOC_Os10g40040	promoter	hypomethylation	-Inf	1.85941e-09	HB-other family protein
LOC_Os09g36500	promoter	hypermethylation	3.58496	0.000108473	HD-ZIP family protein
LOC_Os12g41890	promoter	hypermethylation	2.22239	0.000740212	HD-ZIP family protein
LOC_Os01g44320	exon	hypermethylation	1.33065	1.77568e-05	HD-ZIP IV family of homeobox-leucine zipper protein with lipid-binding START domain
LOC_Os02g33050	promoter	hypermethylation	1.36815	3.05937e-07	HSF family protein
LOC_Os03g07100	exon	hypomethylation	-2.75489	3.86262e-07	HSF family protein
LOC_Os12g41860	promoter	hypermethylation	6.40939	1.1929e-17	LSD family protein
LOC_Os12g41700	intron	hypomethylation	-2.80735	4.95014e-05	LSD1 zinc finger family protein
LOC_Os12g21940	promoter	hypomethylation	-4.52356	0.000119967	M-type_MADS family protein
LOC_Os12g37690	promoter	hypermethylation	Inf	1.46199e-08	MYB domain protein 112
LOC_Os02g46780	exon	hypomethylation	-Inf	0.000286543	MYB domain protein 58
LOC_Os07g48870	promoter	hypermethylation	Inf	0.00095186	MYB domain protein 78
LOC_Os06g14700	exon	hypomethylation	-2.61891	1.19749e-05	MYB domain protein r1
LOC_Os02g49510	promoter	hypermethylation	2.39855	1.8604e-07	MYB family protein
LOC_Os06g15830	intron	hypermethylation	Inf	3.84312e-05	MYB family protein
LOC_Os07g49210	promoter	hypomethylation	-4.85798	9.54065e-06	MYB family protein
LOC_Os10g21130	intron	hypermethylation	4.04439	1.87847e-06	MYB family protein
LOC_Os12g38670	promoter	hypomethylation	-1.25154	4.69622e-05	MYB family protein
LOC_Os02g31170	intron	hypermethylation	Inf	0.000152092	MYB_related family protein
LOC_Os02g47820	promoter	hypomethylation	-3.45943	0.000540525	MYB_related family protein
LOC_Os04g56990	promoter	hypomethylation	-1.06634	1.51086e-06	MYB-like HTH transcriptional regulator family protein
LOC_Os04g40140	intron	hypomethylation	-4.75489	2.23736e-05	NAC (No Apical Meristem) domain transcriptional regulator superfamily protein
LOC_Os01g59640	exon	hypomethylation	-3.2854	3.94676e-06	NAC domain containing protein 47
LOC_Os07g09740	promoter	hypermethylation	1.67807	0.000158574	NAC domain containing protein 47
LOC_Os11g04470	promoter	hypomethylation	-2.15754	4.52697e-06	NAC domain containing protein 63
LOC_Os10g42130	promoter	hypermethylation	1.77259	0.000320925	NAC domain containing protein 71
LOC_Os01g59740	promoter	hypomethylation	-2.41504	0.000365801	NAC family protein
LOC_Os04g40350	promoter	hypomethylation	-2.1375	8.47058e-05	NAC family protein
LOC_Os07g10820	promoter	hypomethylation	-3.58496	0.000239263	NAC family protein
LOC_Os10g42390	promoter	hypomethylation	-1.8413	0.000453598	NAC family protein
LOC_Os11g04480	promoter	hypomethylation	-1.32193	0.000261298	NAC family protein
LOC_Os11g09474	exon	hypomethylation	-4.12928	2.47152e-06	NAC family protein
LOC_Os03g49550	exon	hypermethylation	3.52356	0.000169804	NF-YA family protein
LOC_Os08g09910	promoter	hypermethylation	1.08017	0.000619715	NF-YA family protein
LOC_Os01g10430	promoter	hypermethylation	1.03171	0.000205376	NF-YC family protein
LOC_Os01g05350	promoter	hypomethylation	-1.18536	3.02046e-06	RAV family protein
LOC_Os01g55010	intron	hypomethylation	-5.85798	3.61776e-11	VOZ family protein
LOC_Os01g08710	promoter	hypermethylation	3.58496	0.000108473	WRKY DNA-binding protein 13
LOC_Os02g47060	promoter	hypermethylation	4.32193	7.45578e-08	WRKY DNA-binding protein 35
LOC_Os11g02480	promoter	hypomethylation	-2.35755	5.84936e-05	WRKY DNA-binding protein 55
LOC_Os01g10340	promoter	hypomethylation	-1.07595	6.35364e-06	WRKY family protein
LOC_Os02g47744	intron	hypomethylation	-1.91427	0.000109594	WRKY family protein
LOC_Os07g29180	promoter	hypermethylation	4.24793	0.000338411	WRKY family protein
LOC_Os08g09990	promoter	hypermethylation	Inf	1.00626e-06	WRKY family protein
LOC_Os11g02590	intron	hypomethylation	-2.80735	4.95014e-05	WRKY family protein
LOC_Os07g27670	promoter	hypermethylation	3.32193	2.1613e-05	WRKY family transcription factor
